# Supplementary material for: Renal Artery Stenosis Alters Gene Expression in Swine Scattered Tubular-Like Cells
Source: Int J Mol Sci. 2019 Oct 12;20(20):5069. doi: 10.3390/ijms20205069 (PMC6829501; doi:10.3390/ijms20205069)
Supplement: Supplementary file 1 [file ijms-20-05069-s001.zip]

Archive with 1 entries (1 files):
- ijms-612508-SI.xlsx
