# Supplementary material for: Renal Artery Stenosis Alters Gene Expression in Swine Scattered Tubular-Like Cells
Source: Int J Mol Sci. 2019 Oct 12;20(20):5069. doi: 10.3390/ijms20205069 (PMC6829501; doi:10.3390/ijms20205069)
Supplement: Supplementary file 1 [file ijms-20-05069-s001.zip › ijms-612508-SI.xlsx]

## Sheet: Raw_count
GeneId	Chromosome	Start	End	Length	GeneName	GeneBiotype	description	go_id	s_18p119	s_18p553	s_18p557	s_18p669	s_18p672	s_N3
ENSSSCG00000037372	chr1	3472	18696	885	TBP	protein_coding	TATA-box binding protein [Source:NCBI gene;Acc:110259740]	GO:0003677;GO:0006352;GO:0000978;GO:0000987;GO:0000995;GO:0001047;GO:0001093;GO:0001103;GO:0008134;GO:0016251;GO:0017162;GO:0019899;GO:0044212;GO:0070491;GO:0006366;GO:0006383;GO:0051123;GO:0000790;GO:0001939;GO:0001940;GO:0005634;GO:0005654;GO:0005669;GO:0005672;GO:0005719;GO:0005737;GO:0032991;GO:0045120;GO:0097550	909	738	729	746	812	788
ENSSSCG00000027257	chr1	23368	40113	1393	PSMB1	protein_coding	proteasome subunit beta 1 [Source:NCBI gene;Acc:100621969]	GO:0004298;GO:0051603;GO:0005839;GO:0004175;GO:0005634;GO:0005737;GO:0016787;GO:0008233;GO:0006508;GO:0000502;GO:0010498;GO:0010499;GO:0043161	9534	5900	8214	5683	6093	8147
ENSSSCG00000029697	chr1	96218	186785	9803	FAM120B	protein_coding	family with sequence similarity 120B [Source:NCBI gene;Acc:100620583]	GO:0005634;GO:0035357;GO:0045444	2643	2767	2477	1770	2041	1945
ENSSSCG00000027274	chr1	112763	113499	672	Unspecified	protein_coding		GO:0006511;GO:0004298;GO:0051603;GO:0005839;GO:0004175;GO:0019773;GO:0005634;GO:0010498;GO:0010499;GO:0043161;GO:0005737	1	1	5	0	1	0
ENSSSCG00000027726	chr1	198992	211342	5788	DLL1	protein_coding	delta like canonical Notch ligand 1 [Source:NCBI gene;Acc:100620481]	GO:0016020;GO:0016021;GO:0005509;GO:0007219;GO:0007275;GO:0007154;GO:0005886;GO:0005112;GO:0030957;GO:0097110;GO:0001756;GO:0001757;GO:0001947;GO:0002315;GO:0003323;GO:0007267;GO:0007368;GO:0007386;GO:0008217;GO:0008284;GO:0008285;GO:0009954;GO:0010628;GO:0014002;GO:0014807;GO:0021510;GO:0021688;GO:0021693;GO:0030155;GO:0030857;GO:0032693;GO:0034351;GO:0035265;GO:0040008;GO:0045596;GO:0045605;GO:…	40	74	38	19	14	44
ENSSSCG00000033475	chr1	352196	356072	1620	Unspecified	lincRNA			0	0	0	0	0	0
ENSSSCG00000035944	chr1	470506	475345	1876	Unspecified	lincRNA			0	0	0	0	0	0
ENSSSCG00000004010	chr1	512678	540958	3791	ERMARD	protein_coding	ER membrane associated RNA degradation [Source:NCBI gene;Acc:100512199]	GO:0016020;GO:0016021;	769	1258	802	712	710	803
ENSSSCG00000004009	chr1	541028	551881	585	TCTE3	protein_coding	t-complex-associated-testis-expressed 3 [Source:NCBI gene;Acc:102162319]		0	0	2	0	0	0
ENSSSCG00000030155	chr1	555355	578329	4201	PHF10	protein_coding	PHD finger protein 10 [Source:NCBI gene;Acc:100511109]	GO:0071564;GO:0046872;GO:0045944;GO:0005634;GO:0016573;GO:0045892;GO:0000790;GO:0042393;GO:0004402;GO:0000123	1089	954	1009	657	612	1001
ENSSSCG00000038931	chr1	575725	578431	2471	C6orf120	protein_coding	chromosome 1 C6orf120 homolog [Source:NCBI gene;Acc:100736828]		3489	2902	3400	3865	3290	4576
ENSSSCG00000004008	chr1	578465	719928	2468	Unspecified	protein_coding	WD repeat domain 27 [Source:NCBI gene;Acc:100736968]	GO:0005515	121	257	250	54	76	125
ENSSSCG00000004012	chr1	855024	883694	7007	THBS2	protein_coding	thrombospondin 2 [Source:NCBI gene;Acc:100153940]	GO:0005576;GO:0005509;GO:0005515;GO:0007155;GO:0016525;GO:0062023;GO:0005604;GO:0031012;GO:0031091	90	92	6118	306	215	1398
ENSSSCG00000035661	chr1	919554	924549	3135	Unspecified	lincRNA			0	0	0	0	0	0
ENSSSCG00000032192	chr1	1013707	1013802	96	ssc-mir-9815	miRNA	ssc-mir-9815 [Source:miRBase;Acc:MI0031582]		0	0	0	0	0	0
ENSSSCG00000004013	chr1	1193167	1332694	3217	SMOC2	protein_coding	SPARC related modular calcium binding 2 [Source:NCBI gene;Acc:100737228]	GO:0005509;GO:0005515;GO:0005539;GO:0008201;GO:0010595;GO:0010811;GO:0030198;GO:0035470;GO:0045743;GO:0045766;GO:0045931;GO:1900748;GO:2000573;GO:2001028;GO:0005604;GO:0005614;GO:0005615;GO:0031012;GO:0071944	3	1	0	0	0	0
ENSSSCG00000037093	chr1	1340183	1340263	81	ssc-mir-9821	miRNA	ssc-mir-9821 [Source:miRBase;Acc:MI0031588]		0	0	0	0	0	0
ENSSSCG00000031703	chr1	1414134	1423270	2235	Unspecified	protein_coding	dishevelled binding antagonist of beta catenin 2 [Source:NCBI gene;Acc:100512933]		0	0	0	0	0	0
ENSSSCG00000004017	chr1	1495818	1521666	6225	FRMD1	protein_coding	FERM domain containing 1 [Source:NCBI gene;Acc:100514201]	GO:0005856	1	66	15	0	0	14
ENSSSCG00000004016	chr1	1527530	1537814	1068	KIF25	protein_coding	kinesin family member 25 [Source:HGNC Symbol;Acc:HGNC:6390]	GO:0005524;GO:0003777;GO:0007018;GO:0008017;GO:0000166;GO:0016887;GO:0005874;GO:0003774;GO:0005871;GO:0010507;GO:0046603;GO:0051294;GO:0051647	0	0	0	0	0	0
ENSSSCG00000004018	chr1	1581995	1698532	6027	AFDN	protein_coding	afadin, adherens junction formation factor [Source:NCBI gene;Acc:100514741]	GO:0005515;GO:0007165;GO:0050839;GO:0021537;GO:0021987;GO:0034334;GO:0044331;GO:0048854;GO:0048872;GO:0060019;GO:0060563;GO:0061951;GO:0070445;GO:1902414;GO:0005654;GO:0005737;GO:0005829;GO:0005886;GO:0005911;GO:0005912;GO:0005913;GO:0016607;GO:0030054;GO:0043296;GO:0045177;GO:0032880	2675	3130	2819	1299	1536	3172
ENSSSCG00000038097	chr1	1665568	1665643	76	ssc-mir-9824	miRNA	ssc-mir-9824 [Source:miRBase;Acc:MI0031591]		0	1	0	0	0	0
ENSSSCG00000027404	chr1	1919994	1958328	5179	UNC93A	protein_coding	unc-93 homolog A [Source:NCBI gene;Acc:100514930]	GO:0016020;GO:0016021;GO:0005886	2	0	5	1	0	3
ENSSSCG00000022580	chr1	1974565	1976149	1227	Unspecified	protein_coding	tubulin tyrosine ligase like 2 [Source:NCBI gene;Acc:100626334]	GO:0005524;GO:0006464	0	0	0	0	0	0
ENSSSCG00000032403	chr1	1981951	1996113	5170	Unspecified	protein_coding	t-complex 10 like 2 [Source:NCBI gene;Acc:102162648]		1	0	1	1	2	8
ENSSSCG00000037137	chr1	2003172	2008112	4941	GPR31	protein_coding	G protein-coupled receptor 31 [Source:NCBI gene;Acc:106508604]	GO:0016021;GO:0007186;GO:0004930;GO:0016020;GO:0007165	0	0	0	0	0	2
ENSSSCG00000024562	chr1	2018608	2019821	1131	CCR6	protein_coding	C-C motif chemokine receptor 6 [Source:HGNC Symbol;Acc:HGNC:1607]	GO:0016021;GO:0007186;GO:0004930;GO:0006955;GO:0006935;GO:0004950;GO:0016493;GO:0016020;GO:0007165;GO:0070098;GO:0019957;GO:0002523;GO:0019722;GO:0048290;GO:0060326;GO:0060474;GO:0072676;GO:0072678;GO:0072679;GO:1904155;GO:1904156;GO:2000404;GO:0009897;GO:0009986;GO:0036126;GO:0097225;GO:0097228;GO:0097524	0	0	0	0	0	0
ENSSSCG00000034196	chr1	2070634	2074974	300	Unspecified	protein_coding		GO:0042254	0	0	0	0	0	0
ENSSSCG00000004023	chr1	2093330	2120828	7697	FGFR1OP	protein_coding	FGFR1 oncogene partner [Source:NCBI gene;Acc:100153548]	GO:0005515;GO:0034453;GO:0005815;GO:0019901;GO:0030292;GO:0042803;GO:0006469;GO:0008284;GO:0030307;GO:0030335;GO:0061099;GO:0005634;GO:0005813;GO:0048471	1295	1007	1067	708	875	830
ENSSSCG00000004024	chr1	2145176	2166287	4934	Unspecified	protein_coding	ribonuclease T2 [Source:NCBI gene;Acc:100157985]	GO:0003723;GO:0033897;GO:0090502;GO:0005576;GO:0004521;GO:0006401	922	1316	1434	346	597	880
ENSSSCG00000004022	chr1	2203606	2522601	6432	RPS6KA2	protein_coding	ribosomal protein S6 kinase A2 [Source:NCBI gene;Acc:100515286]	GO:0004672;GO:0005524;GO:0006468;GO:0004674;GO:0000287;GO:0035556;GO:0000166;GO:0016301;GO:0016310;GO:0016740;GO:0004711;GO:0001556;GO:0002035;GO:0007507;GO:0010628;GO:0010659;GO:0018105;GO:0045835;GO:0060047;GO:0070613;GO:0071322;GO:0005737;GO:0005819;GO:0072687	107	601	357	82	91	100
ENSSSCG00000032916	chr1	2541629	2552388	330	MPC1	protein_coding	mitochondrial pyruvate carrier 1 [Source:NCBI gene;Acc:100513634]	GO:0006850;GO:0005743;GO:0005739;GO:0050833;GO:0061732;GO:1990830	1062	1319	1214	262	437	767
ENSSSCG00000040654	chr1	2568527	2581990	135	Unspecified	protein_coding			7	7	11	18	3	13
ENSSSCG00000004020	chr1	2576729	2593516	1127	SFT2D1	protein_coding	SFT2 domain containing 1 [Source:NCBI gene;Acc:100513321]	GO:0016021;GO:0016192;GO:0016020;GO:0015031	3798	2669	2523	3475	3393	4344
ENSSSCG00000004021	chr1	2599706	2602266	786	PRR18	protein_coding	proline rich 18 [Source:HGNC Symbol;Acc:HGNC:28574]		0	0	0	0	0	0
ENSSSCG00000036759	chr1	2608627	2613747	1086	Unspecified	lincRNA			0	0	0	0	1	0
ENSSSCG00000034946	chr1	2677005	2679627	1415	Unspecified	lincRNA			0	0	0	0	0	0
ENSSSCG00000036609	chr1	2716763	2724976	1322	TBXT	protein_coding	T-box transcription factor T [Source:NCBI gene;Acc:397450]	GO:0003700;GO:0006355;GO:0005634;GO:0003677;GO:0000978;GO:0000980;GO:0000981;GO:0001085;GO:0001102;GO:0043565;GO:0000122;GO:0001570;GO:0001756;GO:0001839;GO:0001843;GO:0003007;GO:0003257;GO:0006357;GO:0007341;GO:0007498;GO:0007509;GO:0008284;GO:0009653;GO:0009952;GO:0014028;GO:0022414;GO:0023019;GO:0030509;GO:0030903;GO:0036342;GO:0043433;GO:0045944;GO:0048706;GO:0060070;GO:0060349;GO:0060395;GO:…	0	0	1	0	0	0
ENSSSCG00000036448	chr1	2774647	2782990	5818	Unspecified	lincRNA			12	40	17	9	8	22
ENSSSCG00000004027	chr1	2882387	3386480	3034	PDE10A	protein_coding	phosphodiesterase 10A [Source:NCBI gene;Acc:100154378]	GO:0005515;GO:0007165;GO:0008081;GO:0004114;GO:0016787;GO:0046872;GO:0030552;GO:0004118;GO:0010754;GO:0010738;GO:0043949	24	61	9	22	5	22
ENSSSCG00000034772	chr1	2893742	2893818	77	ssc-mir-9831	miRNA	ssc-mir-9831 [Source:miRBase;Acc:MI0031600]		0	1	0	0	0	0
ENSSSCG00000019654	chr1	3065680	3065779	100	RF00026	snRNA			0	0	0	0	0	0
ENSSSCG00000004028	chr1	3409211	3424328	1224	C6orf118	protein_coding	chromosome 6 open reading frame 118 [Source:HGNC Symbol;Acc:HGNC:21233]		0	0	0	0	0	0
ENSSSCG00000004029	chr1	4732578	4883870	9256	QKI	protein_coding	QKI, KH domain containing RNA binding [Source:NCBI gene;Acc:492277]	GO:0003676;GO:0003723;GO:0005634;GO:0003729;GO:0001570;GO:0007286;GO:0008366;GO:0010628;GO:0042552;GO:0042692;GO:0042759;GO:0005737;GO:0045202	8299	10760	11165	14770	12090	13479
ENSSSCG00000038153	chr1	4964687	5465199	4612	PACRG	protein_coding	parkin coregulated [Source:NCBI gene;Acc:106506364]	GO:0001664;GO:0003779;GO:0030544;GO:0031072;GO:0031625;GO:0043014;GO:0048487;GO:0051087;GO:0051879;GO:0007286;GO:0060548;GO:0005829;GO:0005929;GO:0031982;GO:0043005;GO:0044297;GO:0097225	22	49	38	40	18	38
ENSSSCG00000037408	chr1	5525080	5525185	106	RF00001	rRNA			0	0	0	0	0	0
ENSSSCG00000038784	chr1	5529244	5529376	133	RF00156	snoRNA			0	0	0	0	0	0
ENSSSCG00000004032	chr1	5679024	6729846	1390	PRKN	protein_coding	parkin RBR E3 ubiquitin protein ligase [Source:NCBI gene;Acc:733673]	GO:0005515;GO:0005829;GO:0004842;GO:0016567;GO:0005739;GO:0005634;GO:0046872;GO:0016740;GO:0098793;GO:0000976;GO:0001227;GO:0001664;GO:0003779;GO:0008013;GO:0015631;GO:0019899;GO:0019900;GO:0019901;GO:0030165;GO:0030544;GO:0031072;GO:0031624;GO:0031625;GO:0042802;GO:0042826;GO:0043130;GO:0043274;GO:0044877;GO:0051087;GO:0061630;GO:0097602;GO:1990381;GO:1990444;GO:0000122;GO:0000209;GO:0000422;GO:…	10	75	30	7	10	25
ENSSSCG00000004033	chr1	6771661	6883113	2128	AGPAT4	protein_coding	1-acylglycerol-3-phosphate O-acyltransferase 4 [Source:NCBI gene;Acc:100156632]	GO:0016746;GO:0016020;GO:0016021;GO:0016740;GO:0006644;GO:0003841;GO:0005741;GO:0042171	564	715	1000	244	352	380
ENSSSCG00000004037	chr1	6891751	7050374	5604	MAP3K4	protein_coding	mitogen-activated protein kinase kinase kinase 4 [Source:NCBI gene;Acc:100154202]	GO:0004672;GO:0005524;GO:0006468;GO:0000165;GO:0004709;GO:0000186;GO:0001890;GO:0010225;GO:0010468;GO:0019100;GO:0032212;GO:0035556;GO:0043507;GO:0051973;GO:0060718;GO:1900745;GO:1904355;GO:0005737	1782	1986	1469	1190	1315	1455
ENSSSCG00000032396	chr1	6918944	6926626	414	Unspecified	protein_coding			1	0	0	0	0	0
ENSSSCG00000004038	chr1	7061969	7109531	4517	PLG	protein_coding	plasminogen [Source:NCBI gene;Acc:733660]	GO:0004252;GO:0006508;GO:0005576;GO:0016787;GO:0008233;GO:0008236;GO:0007596;GO:0007599;GO:0019900;GO:0042246;GO:0042730;GO:0045445;GO:0046716;GO:0048771;GO:0060707;GO:0060716;GO:0071674;GO:0099183;GO:0019897;GO:0098685;GO:0098978	0	0	0	0	0	0
ENSSSCG00000004039	chr1	7108101	7207402	5748	SLC22A3	protein_coding	solute carrier family 22 member 3 [Source:NCBI gene;Acc:100142677]	GO:0016021;GO:0055085;GO:0005215;GO:0022857;GO:0016020;GO:0015101;GO:0015695;GO:0015651;GO:0015697;GO:0015844;GO:0032098;GO:0051608;GO:0051615	7	0	0	1	0	1
ENSSSCG00000018769	chr1	7230644	7230770	127	RF00425	snoRNA			0	0	0	0	0	0
ENSSSCG00000004040	chr1	7289170	7323644	4136	SLC22A2	protein_coding	solute carrier family 22 member 2 [Source:NCBI gene;Acc:396936]	GO:0016021;GO:0055085;GO:0005215;GO:0022857;GO:0016020;GO:0015101;GO:0015695;GO:0006812	18	870	96	14	14	89
ENSSSCG00000004041	chr1	7339285	7365520	3293	SLC22A1	protein_coding	solute carrier family 22 member 1 [Source:NCBI gene;Acc:397049]	GO:0016021;GO:0055085;GO:0005215;GO:0022857;GO:0016020;GO:0015695;GO:0015101;GO:0006812	0	0	0	0	0	3
ENSSSCG00000004044	chr1	7368103	7472548	9010	IGF2R	protein_coding	insulin like growth factor 2 receptor [Source:NCBI gene;Acc:397214]	GO:0038023;GO:0051219;GO:0007041;GO:0016020;GO:0016021;GO:0005886;GO:0005768;GO:0005802;GO:0005770;GO:0005537;GO:0005520;GO:0042802;GO:0044794;GO:0005634;GO:0005641;GO:0005769;GO:0005794;GO:0009986;GO:0030139;GO:0030140	7047	13199	11688	3724	4010	7263
ENSSSCG00000004045	chr1	7527861	7528838	978	MAS1	protein_coding	MAS1 proto-oncogene, G protein-coupled receptor [Source:NCBI gene;Acc:100522470]	GO:0016021;GO:0007186;GO:0004930;GO:0016020;GO:0007165;GO:0038166;GO:0001595;GO:0042277;GO:0007250;GO:0050727;GO:0070528;GO:0005886	0	0	0	0	0	0
ENSSSCG00000004046	chr1	7560416	7578687	1539	PNLDC1	protein_coding	PARN like, ribonuclease domain containing 1 [Source:NCBI gene;Acc:100152694]	GO:0003676;GO:0090503;GO:0005783;GO:0005737;GO:0000175;GO:0004535;GO:0000289;GO:0001825	9	13	3	2	6	4
ENSSSCG00000004047	chr1	7579238	7590015	3464	MRPL18	protein_coding	mitochondrial ribosomal protein L18 [Source:NCBI gene;Acc:100156324]	GO:0003735;GO:0006412;GO:0005622;GO:0005840;GO:0008097;GO:0035928;GO:0005739;GO:0005762	3903	1973	2789	1509	1794	2476
ENSSSCG00000004048	chr1	7590140	7601795	4478	TCP1	protein_coding	t-complex 1 [Source:NCBI gene;Acc:100153485]	GO:0005524;GO:0006457;GO:0051082;GO:0000166;GO:0005737;GO:0005832;GO:0031625;GO:0007339;GO:0032212;GO:0044053;GO:0050821;GO:0051973;GO:0090666;GO:1901998;GO:1904851;GO:1904874;GO:2000109;GO:0000242;GO:0001669;GO:0002199;GO:0005720;GO:0005794;GO:0005813;GO:0005815;GO:0005874;GO:0044297	24112	11691	15174	18129	20603	17913
ENSSSCG00000018530	chr1	7593176	7593315	140	RF00429	snoRNA	small nucleolar RNA, H/ACA box 29 [Source:HGNC Symbol;Acc:HGNC:32619]		38	31	56	61	38	55
ENSSSCG00000004049	chr1	7597333	7612910	5684	ACAT2	protein_coding	acetyl-CoA acetyltransferase 2 [Source:NCBI gene;Acc:100152303]	GO:0003824;GO:0016747;GO:0016740;GO:0016746;GO:0003985;GO:0005634;GO:0005730;GO:0005737;GO:0005829;GO:0005739;GO:0003988;GO:0006635	14798	11255	15748	9972	11944	19414
ENSSSCG00000018605	chr1	7599025	7599157	133	RF00401	snoRNA	small nucleolar RNA, H/ACA box 20 [Source:HGNC Symbol;Acc:HGNC:32610]		46	40	48	32	45	42
ENSSSCG00000004050	chr1	7622547	7651613	3994	Unspecified	protein_coding	WT1 associated protein [Source:NCBI gene;Acc:100157533]	GO:0005634;GO:0000381;GO:0080009;GO:0005654;GO:0016607;GO:0031965;GO:0036396	6016	5475	4912	6032	5720	5842
ENSSSCG00000040317	chr1	7679352	7691724	3832	SOD2	protein_coding	superoxide dismutase 2 [Source:NCBI gene;Acc:100154319]	GO:0055114;GO:0046872;GO:0006801;GO:0004784;GO:0016491;GO:0000302;GO:0000303;GO:0001306;GO:0001836;GO:0001889;GO:0003032;GO:0003069;GO:0006357;GO:0006749;GO:0006979;GO:0007005;GO:0007507;GO:0007626;GO:0008217;GO:0008630;GO:0008631;GO:0008637;GO:0009791;GO:0010332;GO:0014823;GO:0019430;GO:0022904;GO:0030097;GO:0042311;GO:0042542;GO:0042554;GO:0045429;GO:0045599;GO:0048147;GO:0048666;GO:0048678;GO:…	7904	10020	5536	5752	5235	8025
ENSSSCG00000004052	chr1	8007994	8085558	5634	FNDC1	protein_coding	fibronectin type III domain containing 1 [Source:NCBI gene;Acc:100154276]	GO:0005515;GO:0016607	4	0	0	0	2	5
ENSSSCG00000035342	chr1	8168887	8178575	940	Unspecified	lincRNA			0	0	0	0	0	0
ENSSSCG00000004053	chr1	8208084	8218717	4294	TAGAP	protein_coding	T cell activation RhoGTPase activating protein [Source:NCBI gene;Acc:100155114]	GO:0007165;GO:0043547;GO:0005096	20	24	20	8	7	15
ENSSSCG00000004055	chr1	8243300	8265639	2658	RSPH3	protein_coding	radial spoke head 3 [Source:NCBI gene;Acc:100156750]	;GO:0005929	138	243	199	86	117	160
ENSSSCG00000004058	chr1	8403355	8452747	2783	EZR	protein_coding	ezrin [Source:NCBI gene;Acc:100152815]	GO:0005856;GO:0003779;GO:0008092;GO:0008017;GO:0008022;GO:0019904;GO:0034236;GO:0034237;GO:0042802;GO:0044548;GO:0050839;GO:0051015;GO:0051018;GO:0051117;GO:0097718;GO:0000122;GO:0001951;GO:0003376;GO:0007159;GO:0008360;GO:0010628;GO:0010737;GO:0022614;GO:0030033;GO:0030953;GO:0031532;GO:0031623;GO:0032532;GO:0034629;GO:0035088;GO:0040018;GO:0043622;GO:0046847;GO:0048015;GO:0050714;GO:0050860;GO:…	28051	17523	17403	11095	13516	19700
ENSSSCG00000004057	chr1	8453508	8536381	1827	SYTL3	protein_coding	synaptotagmin like 3 [Source:NCBI gene;Acc:100156434]	GO:0006886;GO:0006887;GO:0017137;GO:0005544;GO:0070382;GO:0005543;GO:0042043;GO:0016020;GO:0019897	25	21	22	5	0	2
ENSSSCG00000033107	chr1	8555745	8567087	5531	DYNLT1	protein_coding	dynein light chain Tctex-type 1 [Source:NCBI gene;Acc:100158053]	GO:0042802;GO:0019060;GO:0005868;GO:0005881;GO:0043657;GO:0099503;	2702	1934	2222	1398	1872	1987
ENSSSCG00000024876	chr1	8566751	8635729	1707	TMEM181	protein_coding	transmembrane protein 181 [Source:NCBI gene;Acc:100156875]	GO:0015643;GO:0016020;GO:0016021;GO:0003674;GO:0008150;GO:0005575;GO:0009405	1562	1961	987	760	888	1139
ENSSSCG00000031776	chr1	8655450	8823128	4512	TULP4	protein_coding	tubby like protein 4 [Source:NCBI gene;Acc:100627260]	GO:0005515;GO:0005737	264	486	397	108	147	236
ENSSSCG00000035802	chr1	8765339	8767283	257	Unspecified	protein_coding		GO:0005743;GO:0005747	0	0	0	0	0	0
ENSSSCG00000024019	chr1	8928300	8934989	643	GTF2H5	protein_coding	general transcription factor IIH subunit 5 [Source:NCBI gene;Acc:100739493]	GO:0006355;GO:0006289;GO:0000439;GO:0070816;GO:0005675;GO:0006366;GO:0005669;GO:0000182;GO:0006294;GO:0006362;GO:0006364;GO:0071480;GO:0005730	1520	766	1277	1185	1366	1576
ENSSSCG00000012314	chr1	8935073	9001474	4429	SERAC1	protein_coding	serine active site containing 1 [Source:NCBI gene;Acc:100523935]	;GO:0030198;GO:0032367;GO:0036148;GO:0005739;GO:0005783;GO:0031012;GO:0044233;GO:0016020;GO:0016021	365	662	415	449	438	530
ENSSSCG00000012315	chr1	9014209	9109066	7385	SYNJ2	protein_coding	synaptojanin 2 [Source:NCBI gene;Acc:100516167]	GO:0003676;GO:0046856;GO:0042578;GO:0034595;GO:0016787;GO:0003723;GO:0007420;GO:0098793;GO:0017124;GO:0048471;GO:0004439;GO:0046855	2501	3389	5329	3405	2712	2327
ENSSSCG00000030535	chr1	9130336	9238992	3794	SNX9	protein_coding	sorting nexin 9 [Source:NCBI gene;Acc:100627455]	GO:0005515;GO:0035091;GO:0015031;GO:0006886;GO:0000278;GO:0006897;GO:0000281;GO:0016020;GO:0030659;GO:0031410;GO:0005545;GO:0031625;GO:0042802;GO:0042803;GO:0071933;GO:0006898;GO:0016197;GO:0030838;GO:0032461;GO:0036089;GO:0043547;GO:0045860;GO:0051044;GO:0060988;GO:0097320;GO:0005737;GO:0005802;GO:0005829;GO:0005886;GO:0030136;GO:0031234;GO:0032437	4947	4894	5496	4455	4176	7143
ENSSSCG00000040580	chr1	9209308	9210565	888	Unspecified	protein_coding		GO:0003700;GO:0043565;GO:0006355;GO:0005634;GO:0003677	0	0	0	0	0	0
ENSSSCG00000035027	chr1	9350255	9619672	3117	ZDHHC14	protein_coding	zinc finger DHHC-type containing 14 [Source:NCBI gene;Acc:100525194]	GO:0016020;GO:0016021;GO:0016740;GO:0016746;GO:0019706;GO:0016409;GO:0018345;GO:0005783	1625	2031	2050	1182	1168	1917
ENSSSCG00000038527	chr1	9621068	9624056	2989	Unspecified	protein_coding			25	43	26	29	44	32
ENSSSCG00000004063	chr1	9667885	9719230	1966	TMEM242	protein_coding	transmembrane protein 242 [Source:NCBI gene;Acc:100152509]	GO:0016020;GO:0016021	848	1005	995	986	801	1321
ENSSSCG00000004064	chr1	9791634	10227947	7363	ARID1B	protein_coding	AT-rich interaction domain 1B [Source:NCBI gene;Acc:100152904]	GO:0003677;GO:0006338;GO:0071565;GO:0016514;GO:0070603;GO:0005634;GO:0035060;GO:0007270;GO:0060996;GO:0097026;GO:0005654;GO:0005829;GO:0005886	1568	2808	3416	2035	2139	2123
ENSSSCG00000019015	chr1	10137339	10137457	119	RF00001	rRNA			0	0	0	0	0	0
ENSSSCG00000004069	chr1	11441933	11442630	534	Unspecified	protein_coding		GO:0051260;GO:0043161;GO:0005737;GO:0031463;GO:0097602	0	0	0	0	0	0
ENSSSCG00000004068	chr1	11446060	11500978	1707	NOX3	protein_coding	NADPH oxidase 3 [Source:NCBI gene;Acc:100511606]	GO:0055114;GO:0016020;GO:0016491;GO:0016175;GO:0042554;GO:0016021;GO:0006952;GO:0005886;GO:0043020;GO:0001659;GO:0009590;GO:0009629;GO:0048840;GO:0005737	0	0	0	0	0	0
ENSSSCG00000024361	chr1	11566188	11653871	5728	TFB1M	protein_coding	transcription factor B1, mitochondrial [Source:NCBI gene;Acc:100147809]	GO:0006364;GO:0008649;GO:0000179;GO:0000154;GO:0016740;GO:0008168;GO:0032259;GO:0003723;GO:0031167;GO:0042645	1838	937	1387	1232	1376	1567
ENSSSCG00000004067	chr1	11617807	11618550	744	CLDN20	protein_coding	claudin 20 [Source:NCBI gene;Acc:100153817]	GO:0016021;GO:0005198;GO:0005923;GO:0016020;GO:0005886;GO:0030054	0	0	0	0	0	0
ENSSSCG00000004065	chr1	11648507	11799068	7633	TIAM2	protein_coding	T cell lymphoma invasion and metastasis 2 [Source:NCBI gene;Acc:100155014]	GO:0005085;GO:0035556;GO:0005089;GO:0035023;GO:0005515;GO:0007165;GO:0043547;GO:0005096;GO:0005737;GO:0016020	103	131	82	107	81	49
ENSSSCG00000004070	chr1	11929991	12146676	6708	SCAF8	protein_coding	SR-related CTD associated factor 8 [Source:NCBI gene;Acc:100512874]	GO:0003676;GO:0003723;GO:0005737;GO:0003729;GO:0006369;GO:0006378;GO:0000993;GO:0005654	5020	4628	4989	6381	5566	5966
ENSSSCG00000033953	chr1	12221172	12226307	246	Unspecified	protein_coding		GO:0004129;GO:0022900;GO:1902600	0	0	0	0	0	0
ENSSSCG00000004071	chr1	12297377	12395687	2465	CNKSR3	protein_coding	CNKSR family member 3 [Source:NCBI gene;Acc:100513248]	GO:0016020;GO:0005515;GO:0005737;GO:0009966;GO:0010765;GO:0033137;GO:0070373;GO:2000651	563	1194	749	469	517	1356
ENSSSCG00000004072	chr1	12528708	12597745	1177	IPCEF1	protein_coding	interaction protein for cytohesin exchange factors 1 [Source:NCBI gene;Acc:100737172]		0	5	0	2	0	1
ENSSSCG00000004074	chr1	12634564	12702992	2129	OPRM1	protein_coding	opioid receptor mu 1 [Source:NCBI gene;Acc:396802]	GO:0016021;GO:0007186;GO:0004930;GO:0004985;GO:0004979;GO:0016020;GO:0007165;GO:0007218;GO:0038003;GO:0001965;GO:0007191;GO:0007193;GO:0007626;GO:0019233;GO:0048149;GO:0050769;GO:0061358;GO:0080135;GO:0005887;GO:0042277;GO:0031681;GO:0038047;GO:0071315	0	0	0	0	0	0
ENSSSCG00000004075	chr1	13340248	13442039	4514	RGS17	protein_coding	regulator of G protein signaling 17 [Source:NCBI gene;Acc:100514020]		42	101	36	103	100	40
ENSSSCG00000004076	chr1	13446492	13458290	1345	MTRF1L	protein_coding	mitochondrial translational release factor 1 like [Source:NCBI gene;Acc:100514202]	GO:0003747;GO:0006415;GO:0005739;GO:0043022;GO:0016149;GO:0070126	377	582	367	548	474	369
ENSSSCG00000004077	chr1	13466914	13482333	6470	FBXO5	protein_coding	F-box protein 5 [Source:NCBI gene;Acc:100514379]	GO:0005515;GO:0005634;GO:0045835;GO:0010997;GO:0019901;GO:1990948;GO:0001556;GO:0006275;GO:0007057;GO:0007346;GO:0008284;GO:0010971;GO:0016050;GO:0032876;GO:0040020;GO:0045669;GO:0045841;GO:0046785;GO:0051225;GO:0051444;GO:0070169;GO:1904667;GO:1905322;GO:2000773;GO:2001021;GO:0005654;GO:0005737;GO:0005819;GO:0072687	993	308	427	1157	1091	714
ENSSSCG00000004078	chr1	13611057	13620377	1934	VIP	protein_coding	vasoactive intestinal peptide [Source:NCBI gene;Acc:100500718]	GO:0005576;GO:0005179;GO:0051428;GO:0007189;GO:0032880;GO:0045732;GO:0048255;GO:0070459	0	0	0	0	0	0
ENSSSCG00000031720	chr1	13633324	13667301	183	Unspecified	protein_coding			0	0	0	0	0	0
ENSSSCG00000031536	chr1	13651399	13667166	2590	MYCT1	protein_coding	MYC target 1 [Source:NCBI gene;Acc:100515064]	GO:0016020;GO:0016021;GO:0005654;GO:0043231	21	0	4	1	1	8
ENSSSCG00000004081	chr1	13715672	14042954	5326	Unspecified	protein_coding		GO:0005515;GO:0003779;GO:0005737;GO:0051015;GO:0090286;GO:0034993;GO:0042803;GO:0007097;GO:0051642;GO:0051647;GO:1902017;GO:0005635;GO:0005640	5	7	0	2	1	4
ENSSSCG00000034008	chr1	14018717	14019955	345	Unspecified	protein_coding		GO:0034993;GO:0051015;GO:0090286;GO:0005635	14	41	14	30	24	37
ENSSSCG00000021273	chr1	14022555	14032889	831	Unspecified	protein_coding		GO:0005515;GO:0034993;GO:0051015;GO:0090286;GO:0005635;GO:0005737;GO:0007097;GO:0051647;GO:0005640	69	104	39	32	39	84
ENSSSCG00000031744	chr1	14070069	14091908	1452	Unspecified	protein_coding		GO:0034993;GO:0051015;GO:0090286;GO:0005635	930	1153	617	713	916	1276
ENSSSCG00000004082	chr1	14151446	14201703	3702	Unspecified	protein_coding		GO:0016021;GO:0005515;GO:0034993;GO:0051015;GO:0090286;GO:0005635;GO:0016020	1555	2056	1077	749	1054	1681
ENSSSCG00000025777	chr1	14217036	14507715	6730	ESR1	protein_coding	estrogen receptor 1 [Source:NCBI gene;Acc:397435]	GO:0008270;GO:0003700;GO:0043565;GO:0006355;GO:0005634;GO:0003677;GO:0005496;GO:0003707;GO:0030284;GO:0043401;GO:0016020;GO:0005737;GO:0046872;GO:0005886;GO:0005794;GO:0008289;GO:0045893;GO:0007204;GO:0030518;GO:0045429;GO:0071392;GO:0000978;GO:0001093;GO:0001223;GO:0001228;GO:0003682;GO:0004879;GO:0008013;GO:0008134;GO:0017025;GO:0019899;GO:0019901;GO:0030331;GO:0034056;GO:0042802;GO:0051117;GO:…	6	9	7	3	6	18
ENSSSCG00000004087	chr1	14495571	14751051	5070	CCDC170	protein_coding	coiled-coil domain containing 170 [Source:NCBI gene;Acc:100516653]		626	1017	863	608	589	1313
ENSSSCG00000004088	chr1	14776607	14795458	2863	ARMT1	protein_coding	acidic residue methyltransferase 1 [Source:NCBI gene;Acc:100157036]	GO:0051998;GO:0006479;GO:0008757;GO:0019899;GO:0032259;GO:2001020	1642	1570	1237	1786	1655	1529
ENSSSCG00000004089	chr1	14794909	14851848	2444	RMND1	protein_coding	required for meiotic nuclear division 1 homolog [Source:NCBI gene;Acc:100156656]	GO:0016020;GO:0016021;GO:0070131;GO:0005739	659	628	801	870	796	1086
ENSSSCG00000004090	chr1	14865919	14897541	6509	ZBTB2	protein_coding	zinc finger and BTB domain containing 2 [Source:NCBI gene;Acc:100157847]	GO:0003676;GO:0005515;GO:0016740;GO:0008168;GO:0032259;GO:0000978;GO:0000122	848	1038	718	741	832	818
ENSSSCG00000031733	chr1	14906823	15016841	5294	AKAP12	protein_coding	A-kinase anchoring protein 12 [Source:NCBI gene;Acc:100152595]	GO:0007165;GO:0006605;GO:0051018;GO:0010739;GO:0090036;GO:0008179;GO:0007193;GO:0010738;GO:0050804;GO:0005829;GO:0005886;GO:0098685;GO:0005623	4843	9273	6420	5359	4605	3904
ENSSSCG00000004092	chr1	15148470	15329787	3038	MTHFD1L	protein_coding	methylenetetrahydrofolate dehydrogenase (NADP+ dependent) 1 like [Source:NCBI gene;Acc:100154722]	GO:0055114;GO:0005524;GO:0004329;GO:0004488;GO:0001843;GO:0048702;GO:0048703;GO:0005739;GO:0005737;GO:0009113;GO:0009257	6232	4613	4971	3932	3867	6638
ENSSSCG00000032778	chr1	15344392	15443349	4131	PLEKHG1	protein_coding	pleckstrin homology and RhoGEF domain containing G1 [Source:NCBI gene;Acc:100621167]	GO:0005089;GO:0035023;GO:0005634;GO:0005654	991	2122	1754	1216	896	1195
ENSSSCG00000026396	chr1	15357031	15357214	184	RF00319	snoRNA			0	0	0	0	0	0
ENSSSCG00000040966	chr1	15730880	15731372	468	Unspecified	protein_coding		GO:0016020;GO:0016021	72	66	42	68	80	60
ENSSSCG00000004093	chr1	15757679	15779492	2347	IYD	protein_coding	iodotyrosine deiodinase [Source:NCBI gene;Acc:403124]	GO:0016491;GO:0098869;GO:0004447;GO:0010181;GO:0006570;GO:0042403;GO:0055114;GO:0005654;GO:0005886;GO:0005887;GO:0030659	647	442	1228	673	334	1429
ENSSSCG00000004094	chr1	15867840	15949956	2165	PPP1R14C	protein_coding	protein phosphatase 1 regulatory inhibitor subunit 14C [Source:NCBI gene;Acc:100521302]	GO:0005737;GO:0042325;GO:0032515;GO:0004865	7	30	3	3	5	11
ENSSSCG00000035574	chr1	16007576	16012892	936	Unspecified	protein_coding	NKG2D ligand 1-like [Source:NCBI gene;Acc:102166801]		24	37	30	33	20	27
ENSSSCG00000032525	chr1	16023146	16025005	1294	Unspecified	protein_coding			271	212	211	138	120	181
ENSSSCG00000033578	chr1	16043121	16050266	4029	Unspecified	protein_coding		GO:0016020;GO:0016021	62	74	51	38	32	47
ENSSSCG00000004096	chr1	16058251	16059722	651	Unspecified	protein_coding	NKG2D ligand 4-like [Source:NCBI gene;Acc:100521998]	GO:0006955;GO:0005615;GO:0009897;GO:0005886;GO:0042271;GO:0046703;GO:0001913;GO:0030101;GO:0042267	5	37	11	18	4	9
ENSSSCG00000004098	chr1	16097363	16098797	552	Unspecified	protein_coding		GO:0005615;GO:0009897;GO:0005886;GO:1990459;GO:1990641	0	0	3	2	0	1
ENSSSCG00000026042	chr1	16112178	16119704	3428	ULBP1	protein_coding	UL16 binding protein 1 [Source:NCBI gene;Acc:445523]	GO:0016020;GO:0016021	197	290	220	173	178	234
ENSSSCG00000004101	chr1	16138873	16198970	4153	LRP11	protein_coding	LDL receptor related protein 11 [Source:NCBI gene;Acc:100153355]	GO:0005515;GO:0016020;GO:0016021;GO:0051219;GO:0009408;GO:0009409;GO:0009414;GO:0009612;GO:0033555;GO:0035902;GO:0042594;GO:0005575	1033	864	2071	1267	1068	1797
ENSSSCG00000004103	chr1	16198234	16249698	6247	PCMT1	protein_coding	protein-L-isoaspartate (D-aspartate) O-methyltransferase [Source:NCBI gene;Acc:100502562]	GO:0006464;GO:0004719;GO:0016740;GO:0008168;GO:0032259;GO:0006479;GO:0005737;GO:0005829	5108	3788	3847	5091	5483	5254
ENSSSCG00000004105	chr1	16249612	16267634	5340	NUP43	protein_coding	nucleoporin 43 [Source:NCBI gene;Acc:100154567]	GO:0005515;GO:0031080;GO:0000776	2281	749	1152	1531	1775	1705
ENSSSCG00000031644	chr1	16272696	16275341	561	Unspecified	protein_coding			2	0	0	0	3	1
ENSSSCG00000004106	chr1	16274843	16321581	8151	LATS1	protein_coding	large tumor suppressor kinase 1 [Source:NCBI gene;Acc:100152165]	GO:0004672;GO:0005524;GO:0006468;GO:0005515;GO:0004674;GO:0000278;GO:0035329;GO:0000166;GO:0016301;GO:0016310;GO:0016740;GO:0043065;GO:0018105;GO:0035556;GO:0000922;GO:0000082;GO:0046620;GO:0000287;GO:0019901;GO:0030331;GO:0000086;GO:0000819;GO:0001827;GO:0001828;GO:0009755;GO:0030216;GO:0030833;GO:0033138;GO:0033146;GO:0034613;GO:0043254;GO:0045736;GO:0051220;GO:0060644;GO:0090090;GO:2000058	2919	4138	2566	4843	3970	4102
ENSSSCG00000004104	chr1	16330847	16360800	2059	KATNA1	protein_coding	katanin catalytic subunit A1 [Source:NCBI gene;Acc:100518101]	GO:0005524;GO:0008017;GO:0051013;GO:0008568;GO:0016853;GO:0000166;GO:0005634;GO:0005737;GO:0007049;GO:0016887;GO:0031122;GO:0051301;GO:0005813;GO:0005815;GO:0005819;GO:0005856;GO:0005874;GO:0030496;GO:0000922;GO:0046982;GO:0097431	2238	1907	1958	2565	2366	2914
ENSSSCG00000030067	chr1	16362153	16381902	1975	GINM1	protein_coding	glycoprotein integral membrane 1 [Source:NCBI gene;Acc:102157824]	GO:0016020;GO:0016021	2888	6105	3033	5341	4840	4907
ENSSSCG00000028867	chr1	16400963	16446849	5275	PPIL4	protein_coding	peptidylprolyl isomerase like 4 [Source:NCBI gene;Acc:100625026]	GO:0003676;GO:0003755;GO:0000413;GO:0016853;GO:0005634;GO:0003723;GO:1901407;GO:0005654;GO:0005829	887	813	750	1476	1180	1399
ENSSSCG00000004109	chr1	16463708	16501366	5220	ZC3H12D	protein_coding	zinc finger CCCH-type containing 12D [Source:NCBI gene;Acc:100156984]	GO:0046872;GO:0000932;GO:0005654;GO:0036464	30	105	49	31	15	112
ENSSSCG00000004110	chr1	16532938	16611369	5715	TAB2	protein_coding	TGF-beta activated kinase 1 (MAP3K7) binding protein 2 [Source:NCBI gene;Acc:100156182]	GO:0005515;GO:0016301;GO:0016310;GO:0046872;GO:0070530;GO:0007507;GO:0032496;GO:0043123;GO:0045860;GO:0005829	5808	9025	7554	10567	9662	11213
ENSSSCG00000028974	chr1	16840535	17138374	2752	UST	protein_coding	uronyl 2-sulfotransferase [Source:NCBI gene;Acc:100738738]	GO:0016021;GO:0008146;GO:0016020;GO:0030010;GO:0050770	3504	3601	5622	3947	4952	3007
ENSSSCG00000033175	chr1	17306373	17662825	7511	SASH1	protein_coding	SAM and SH3 domain containing 1 [Source:NCBI gene;Acc:100157413]	GO:0005515;GO:0008022;GO:0019901;GO:0031435;GO:0060090;GO:0000209;GO:0010595;GO:0031666;GO:0043507;GO:0045766;GO:1900044;GO:1900745;GO:1901224;GO:1902498;GO:0032991	533	1071	471	436	339	474
ENSSSCG00000035386	chr1	17522480	17522611	132	RF00026	snRNA			0	0	0	0	0	0
ENSSSCG00000004112	chr1	18284157	18289758	588	SAMD5	protein_coding	sterile alpha motif domain containing 5 [Source:HGNC Symbol;Acc:HGNC:21180]	GO:0005515;GO:1901224;GO:0031435;GO:0043507;GO:0005737	12	43	6	2	7	2
ENSSSCG00000004113	chr1	18344457	18513239	8670	STXBP5	protein_coding	syntaxin binding protein 5 [Source:NCBI gene;Acc:100152912]	GO:0016021;GO:0005515;GO:0016192;GO:0005829;GO:0005886;GO:0043547;GO:0005737;GO:0005096;GO:0017137;GO:0031201;GO:0017157;GO:0019905;GO:0045159	842	1021	927	1723	1185	1455
ENSSSCG00000004114	chr1	18867820	19097892	10702	RAB32	protein_coding	RAB32, member RAS oncogene family [Source:NCBI gene;Acc:100144496]	GO:0020037;GO:0005622;GO:0005515;GO:0019825;GO:0006508;GO:0004198;GO:0003924;GO:0005525;GO:0016192;GO:0005794;GO:0005802;GO:0031982;GO:0005739;GO:0006886;GO:0032482;GO:0042470	1312	1583	1309	1246	1283	1546
ENSSSCG00000004119	chr1	19183218	19577029	7185	GRM1	protein_coding	glutamate metabotropic receptor 1 [Source:NCBI gene;Acc:100625610]	GO:0016021;GO:0007186;GO:0004930;GO:0016020;GO:0007165;GO:0005886;GO:0099566;GO:0008066;GO:0098872;GO:0099583;GO:0000186;GO:0000187;GO:0007216;GO:0007626;GO:0019233;GO:0043408;GO:0051482;GO:0051930;GO:0071257;GO:0005634;GO:0005887;GO:0014069;GO:0030425;GO:0038037;GO:0038038;GO:0043005;GO:0098685;GO:0098978;GO:0060078;GO:0098839;GO:0051966;GO:0099530	2	2	1	1	4	3
ENSSSCG00000004120	chr1	19612823	19695273	7492	SHPRH	protein_coding	SNF2 histone linker PHD RING helicase [Source:NCBI gene;Acc:100154314]	GO:0005634;GO:0003677;GO:0005524;GO:0000786;GO:0006334;GO:0046872;GO:0061630;GO:0000209;GO:0006974;GO:0016874;GO:0004842;GO:0031625	980	1372	1054	2004	1516	1604
ENSSSCG00000004121	chr1	19755720	20024398	17387	FBXO30	protein_coding	EPM2A glucan phosphatase, laforin [Source:NCBI gene;Acc:100153341]	GO:0008270;GO:0005515;GO:0061630;GO:0046872;GO:0016567;GO:0006470;GO:0004725;GO:0016311;GO:0016791;GO:0008138;GO:0030246;GO:2001070;GO:0016020;GO:0005634;GO:0016787;GO:0035335;GO:0005737	994	1860	1815	2990	2133	2073
ENSSSCG00000032105	chr1	20088105	20088177	73	RF00093	snoRNA			0	0	0	0	0	0
ENSSSCG00000004123	chr1	20511240	21043642	12619	UTRN	protein_coding	utrophin [Source:NCBI gene;Acc:100523292]	GO:0008270;GO:0005515;GO:0016020;GO:0005737;GO:0046872;GO:0005886;GO:0005856;GO:0030054;GO:0045202;GO:0045211;GO:0003779;GO:0005178;GO:0017166;GO:0019901;GO:0001954;GO:0005654;GO:0016010;GO:0030175;GO:0031527;GO:0031594;GO:0032991;GO:0042383;GO:0070938	10762	15372	19823	19467	18952	34448
ENSSSCG00000033962	chr1	20890274	20890516	243	Unspecified	protein_coding		GO:0005509;GO:0019722;GO:0046872	88	35	50	61	68	80
ENSSSCG00000004125	chr1	21127560	21159691	2454	STX11	protein_coding	syntaxin 11 [Source:NCBI gene;Acc:100152253]	GO:0016020;GO:0006886;GO:0016192;GO:0005794;GO:0005484;GO:0005886;GO:0016021;GO:0042734;GO:0000149;GO:0006887;GO:0006906;GO:0031629;GO:0048278;GO:0008021;GO:0012505;GO:0031201;GO:0048787	314	562	434	466	514	506
ENSSSCG00000035578	chr1	21231286	21232011	617	SF3B5	protein_coding	splicing factor 3b subunit 5 [Source:NCBI gene;Acc:100520703]	GO:0000398;GO:0005634;GO:0003723;GO:0006397;GO:0008380;GO:0005681;GO:0005686;GO:0005654;GO:0005689;GO:0071005;GO:0071011	3480	2205	3116	1050	1481	2223
ENSSSCG00000004127	chr1	21303994	21371067	7686	PLAGL1	protein_coding	PLAG1 like zinc finger 1 [Source:NCBI gene;Acc:733596]	GO:0003676;GO:0006357;GO:0000977;GO:0001228;GO:0003677;GO:0005634;GO:0046872;GO:0045944;GO:0005794;GO:0016604;GO:0043231	1428	1747	1306	1605	1402	1579
ENSSSCG00000032615	chr1	21304963	21305199	237	RF02143	misc_RNA			0	0	0	0	0	0
ENSSSCG00000004128	chr1	21373611	21401676	639	ZC2HC1B	protein_coding	zinc finger C2HC-type containing 1B [Source:NCBI gene;Acc:100524002]		1	3	0	0	4	0
ENSSSCG00000040918	chr1	21406937	21409950	3014	Unspecified	protein_coding		GO:0016020;GO:0016021	0	0	0	0	0	0
ENSSSCG00000004130	chr1	21414546	21430218	1748	Unspecified	protein_coding	LTV1 ribosome biogenesis factor [Source:NCBI gene;Acc:100627735]	GO:0005634;GO:0031902;GO:0030688;GO:0000056;GO:0042274;GO:0034448	3744	2379	2386	4516	4186	3772
ENSSSCG00000039614	chr1	21421368	21426638	222	Unspecified	protein_coding			0	0	0	0	0	0
ENSSSCG00000004132	chr1	21441741	21722922	6737	PHACTR2	protein_coding	phosphatase and actin regulator 2 [Source:NCBI gene;Acc:100524350]	GO:0003779;GO:0032515;GO:0004864	1450	2203	2000	2624	1718	3283
ENSSSCG00000020208	chr1	21706554	21706663	110	RF00026	snRNA			0	0	0	0	0	0
ENSSSCG00000004133	chr1	21742272	21763519	3355	FUCA2	protein_coding	alpha-L-fucosidase 2 [Source:NCBI gene;Acc:100154940]	GO:0005975;GO:0004560;GO:0006004;GO:0016787;GO:0008152;GO:0016798;GO:0005764;GO:0009617;GO:0016139;GO:2000535;GO:0005615	2420	4437	2230	3337	2630	3169
ENSSSCG00000004134	chr1	21750392	21802148	3534	PEX3	protein_coding	peroxisomal biogenesis factor 3 [Source:NCBI gene;Acc:100153726]	GO:0005779;GO:0007031;GO:0008289;GO:0046983;GO:0045046;GO:0005654;GO:0005777;GO:0005783;GO:0032991;GO:0032994;GO:0030674	716	748	906	1136	855	1304
ENSSSCG00000039598	chr1	21801560	21824435	1952	ADAT2	protein_coding	adenosine deaminase tRNA specific 2 [Source:NCBI gene;Acc:100154785]	GO:0008270;GO:0016787;GO:0003824;GO:0008251;GO:0002100	674	404	523	552	538	763
ENSSSCG00000004136	chr1	21913240	22239422	4424	AIG1	protein_coding	androgen induced 1 [Source:NCBI gene;Acc:100151943]	GO:0016021;GO:0016020;GO:0016787;GO:0042758	1376	1255	1823	1885	1697	3609
ENSSSCG00000004138	chr1	22241307	22436439	9749	HIVEP2	protein_coding	human immunodeficiency virus type I enhancer binding protein 2 [Source:NCBI gene;Acc:100525369]	GO:0003676;GO:0005654	4284	4633	5744	4567	5199	5752
ENSSSCG00000004139	chr1	22662015	22801909	7282	ADGRG6	protein_coding	adhesion G protein-coupled receptor G6 [Source:NCBI gene;Acc:100511292]	GO:0016021;GO:0007186;GO:0004930;GO:0004888;GO:0007166;GO:0016020;GO:0005887;GO:0043236;GO:0007189;GO:0007005;GO:0014037;GO:0019933;GO:0022011;GO:0042552;GO:0060347;GO:0005886	6977	21139	4719	15138	12547	10098
ENSSSCG00000004140	chr1	22861450	22923980	3349	VTA1	protein_coding	vesicle trafficking 1 [Source:NCBI gene;Acc:100155445]	GO:0008022;GO:0046755;GO:0071985;GO:0005654;GO:0005737;GO:0005829;GO:0043231;	3836	3162	3267	4163	3909	4262
ENSSSCG00000034307	chr1	22933885	22936167	618	GJE1	protein_coding	gap junction epsilon-1 protein [Source:NCBI gene;Acc:110259390]	GO:0007154;GO:0005922;GO:0016020;GO:0016021;GO:0005886;GO:0000902;GO:0002088;GO:0035265	0	0	0	0	0	0
ENSSSCG00000036250	chr1	22971977	22991686	5256	NMBR	protein_coding	neuromedin B receptor [Source:NCBI gene;Acc:100169653]	GO:0016021;GO:0007186;GO:0004930;GO:0008528;GO:0004946;GO:0031989;GO:0016020;GO:0007165;GO:0005829;GO:0005886	0	0	0	0	0	0
ENSSSCG00000036890	chr1	24997898	24998004	107	RF00026	snRNA			0	0	0	0	0	0
ENSSSCG00000004142	chr1	25155664	25162193	6155	CITED2	protein_coding	Cbp/p300 interacting transactivator with Glu/Asp rich carboxy-terminal domain 2 [Source:NCBI gene;Acc:100156022]	GO:0006355;GO:0005634;GO:0006357;GO:0003713;GO:0007530;GO:0001102;GO:0003682;GO:0003700;GO:0046332;GO:0001568;GO:0001570;GO:0001701;GO:0001829;GO:0001841;GO:0001843;GO:0001889;GO:0001892;GO:0001944;GO:0001947;GO:0002089;GO:0002244;GO:0002521;GO:0003151;GO:0003156;GO:0003197;GO:0003281;GO:0007179;GO:0007368;GO:0007417;GO:0007422;GO:0007507;GO:0008584;GO:0021602;GO:0022409;GO:0030325;GO:0030511;GO:…	2884	3135	3878	2770	2535	2981
ENSSSCG00000004143	chr1	25228333	25285301	4858	TXLNB	protein_coding	taxilin beta [Source:NCBI gene;Acc:100511845]	GO:0019905;GO:0005737	2	7	6	5	4	3
ENSSSCG00000004144	chr1	25319883	25330784	1401	HECA	protein_coding	hdc homolog, cell cycle regulator [Source:NCBI gene;Acc:100512023]	GO:0045930;GO:0005634;GO:0005737	139	404	410	132	123	238
ENSSSCG00000004145	chr1	25431344	25447727	2180	Unspecified	protein_coding	ABRA C-terminal like [Source:NCBI gene;Acc:100525723]	GO:0016020;GO:0016021;GO:0032970	11569	6685	11133	15837	13820	10754
ENSSSCG00000004146	chr1	25480923	25565277	3272	REPS1	protein_coding	RALBP1 associated Eps domain containing 1 [Source:NCBI gene;Acc:100154803]	GO:0005509;GO:0005515;GO:0006898;GO:0017124;GO:0005886;GO:0005905	2625	2438	2464	2925	2840	3287
ENSSSCG00000004147	chr1	25566903	25645094	4138	ECT2L	protein_coding	epithelial cell transforming 2 like [Source:NCBI gene;Acc:100153588]	GO:0005515;GO:0005089;GO:0035023	0	0	0	0	0	0
ENSSSCG00000004148	chr1	25645195	25663547	3324	CCDC28A	protein_coding	coiled-coil domain containing 28A [Source:NCBI gene;Acc:100512200]		918	1299	800	917	788	1509
ENSSSCG00000004149	chr1	25736370	25988645	8921	NHSL1	protein_coding	NHS like 1 [Source:NCBI gene;Acc:100156257]	;GO:0030154	860	550	1477	531	503	1468
ENSSSCG00000020384	chr1	25991388	25991508	121	RF00156	snoRNA			0	0	0	0	0	0
ENSSSCG00000004150	chr1	26002628	26011454	2307	Unspecified	protein_coding	heme binding protein 2 [Source:NCBI gene;Acc:100155860]	GO:0005737;GO:0020037	1803	2159	1874	1610	1664	1672
ENSSSCG00000037315	chr1	26037662	26037765	104	RF00026	snRNA			0	0	0	0	0	0
ENSSSCG00000004151	chr1	26043665	26044123	459	Unspecified	protein_coding	ubiquitin-conjugating enzyme E2 N-like [Source:NCBI gene;Acc:100154647]	GO:0000166;GO:0005524;GO:0016740	4	4	0	1	1	5
ENSSSCG00000022968	chr1	26077096	26255298	6531	ARFGEF3	protein_coding	ARFGEF family member 3 [Source:NCBI gene;Acc:100621590]	GO:0005086;GO:0032012;GO:0010923	12	5	3	5	3	2
ENSSSCG00000038420	chr1	26301213	26317883	2093	PERP	protein_coding	p53 apoptosis effector related to PMP22 [Source:NCBI gene;Acc:100513507]	GO:0016021;GO:0016020;GO:0002934;GO:0007219;GO:0034113;GO:0045862;GO:0072332;GO:0097186;GO:0097202;GO:0005739;GO:0005794;GO:0005887	4934	6396	3190	5320	4279	6135
ENSSSCG00000004154	chr1	26473935	26489776	4723	TNFAIP3	protein_coding	TNF alpha induced protein 3 [Source:NCBI gene;Acc:100622156]	GO:0008270;GO:0003677;GO:0016579;GO:0016567;GO:0005634;GO:0005737;GO:0016477;GO:0070530;GO:0007010;GO:0004843;GO:0035523;GO:1990168;GO:0030177;GO:0002020;GO:0004842;GO:0019900;GO:0036459;GO:0042802;GO:0043130;GO:0043621;GO:0001922;GO:0002237;GO:0002634;GO:0002677;GO:0031397;GO:0032088;GO:0032495;GO:0032691;GO:0032703;GO:0032715;GO:0032720;GO:0034140;GO:0034148;GO:0035871;GO:0043124;GO:0045732;GO:…	3131	5670	2580	2255	2486	2211
ENSSSCG00000004155	chr1	26800671	26801489	819	OLIG3	protein_coding	oligodendrocyte transcription factor 3 [Source:NCBI gene;Acc:100153431]	GO:0006355;GO:0046983;GO:0021520;GO:0003714;GO:0000122;GO:0010468;GO:0021522;GO:0097476	0	0	0	0	0	0
ENSSSCG00000004156	chr1	27036892	27061093	5583	IFNGR1	protein_coding	interferon gamma receptor 1 [Source:NCBI gene;Acc:100152238]	GO:0016020;GO:0005515;GO:0019955;GO:0016021;GO:0019221;GO:0005886;GO:0004896	1328	3275	1476	2294	1680	2091
ENSSSCG00000004158	chr1	27077946	27090235	678	IL22RA2	protein_coding	interleukin 22 receptor subunit alpha 2 [Source:NCBI gene;Acc:100513324]	GO:0005515;GO:0019221;GO:0005886;GO:0004896;GO:0042017;GO:0042018;GO:0042509;GO:0050728;GO:0005829	0	1	0	0	0	0
ENSSSCG00000004157	chr1	27137492	27173997	3839	IL20RA	protein_coding	interleukin 20 receptor subunit alpha [Source:NCBI gene;Acc:100622457]	GO:0005515;GO:0016020;GO:0016021;GO:0019221;GO:0005886;GO:0004896;GO:0042015;GO:0045124;GO:2001244	228	227	15	179	137	44
ENSSSCG00000004159	chr1	27246752	27250254	2491	SLC35D3	protein_coding	solute carrier family 35 member D3 [Source:NCBI gene;Acc:100737566]	GO:0016020;GO:0016021;GO:0055085;GO:0005794;GO:0022857;GO:0015297;GO:0070863;GO:0097009;GO:0005769;GO:0005783	13	9	2	6	6	0
ENSSSCG00000004160	chr1	27257378	27383058	2015	PEX7	protein_coding	peroxisomal biogenesis factor 7 [Source:NCBI gene;Acc:100152228]	GO:0005515;GO:0005053;GO:0019899;GO:0042803;GO:0001764;GO:0001958;GO:0006625;GO:0006635;GO:0007031;GO:0008611;GO:0016558;GO:0005777;GO:0005782;GO:0005829	771	796	777	744	676	1101
ENSSSCG00000020379	chr1	27335794	27335889	96	RF00026	snRNA			0	0	0	0	0	0
ENSSSCG00000026041	chr1	27380144	27600496	5786	MAP3K5	protein_coding	mitogen-activated protein kinase kinase kinase 5 [Source:NCBI gene;Acc:100622769]	GO:0004672;GO:0005524;GO:0006468;GO:0000166;GO:0016301;GO:0016310;GO:0016740;GO:0000287;GO:0004709;GO:0019901;GO:0019903;GO:0019904;GO:0042802;GO:0042803;GO:0000165;GO:0000186;GO:0000187;GO:0007254;GO:0008631;GO:0010941;GO:0034198;GO:0034976;GO:0038066;GO:0043065;GO:0043280;GO:0043507;GO:0045663;GO:0045893;GO:0046330;GO:0051403;GO:0070059;GO:0070301;GO:0097300;GO:1901216;GO:1902170;GO:0032991;GO:…	3170	2527	1616	3625	2673	4018
ENSSSCG00000039049	chr1	27606054	27782750	4493	MAP7	protein_coding	microtubule associated protein 7 [Source:NCBI gene;Acc:100514082]	GO:0000226;GO:0015630;GO:0005829	1197	970	813	884	589	2406
ENSSSCG00000004163	chr1	27872183	27919899	6678	BCLAF1	protein_coding	BCL2 associated transcription factor 1 [Source:NCBI gene;Acc:100462726]	GO:0005634;GO:0006915;GO:0045892;GO:2001022;GO:0003677;GO:0043065;GO:0043620;GO:1990830;GO:2000144;GO:2001244;GO:0005654;GO:0016607	9631	10983	10534	21970	15252	16423
ENSSSCG00000004164	chr1	27908782	27927480	4320	MTFR2	protein_coding	mitochondrial fission regulator 2 [Source:NCBI gene;Acc:100157026]	GO:0005739;GO:0009060;GO:0000266;GO:0007005	2461	563	1185	2296	2191	2198
ENSSSCG00000004165	chr1	27958268	28302666	5555	PDE7B	protein_coding	phosphodiesterase 7B [Source:NCBI gene;Acc:100037969]	GO:0007165;GO:0008081;GO:0004114;GO:0016787;GO:0046872;GO:0004115	38	109	69	63	118	24
ENSSSCG00000035425	chr1	28258954	28262253	3300	Unspecified	protein_coding		GO:0003735;GO:0006412;GO:0005622;GO:0005840	1	2	0	0	2	2
ENSSSCG00000020601	chr1	28261538	28261666	129	RF00156	snoRNA			0	0	0	0	0	0
ENSSSCG00000004166	chr1	28566397	28762381	7217	AHI1	protein_coding	Abelson helper integration site 1 [Source:NCBI gene;Acc:100514806]	GO:0005515;GO:0005813;GO:0016192;GO:0005929;GO:0036064;GO:0005912;GO:0043066;GO:0045944;GO:0005814;GO:0005911;GO:0050795;GO:0001738;GO:0001947;GO:0002092;GO:0007169;GO:0007417;GO:0010842;GO:0030862;GO:0030902;GO:0034613;GO:0035844;GO:0035845;GO:0039008;GO:0039023;GO:0060271;GO:0065001;GO:0070121;GO:0070986;GO:0071599;GO:0097730;GO:0042802	967	2754	1515	2051	1744	1867
ENSSSCG00000004167	chr1	28818193	28857311	5328	MYB	protein_coding	MYB proto-oncogene, transcription factor [Source:NCBI gene;Acc:100152439]	GO:0006355;GO:0003677;GO:0005634;GO:0000278;GO:0045893;GO:0000978;GO:0000122;GO:0006338;GO:0045624;GO:0045892;GO:0045944;GO:0051571;GO:0051574	218	81	19	63	56	53
ENSSSCG00000039857	chr1	28902287	28907433	339	Unspecified	protein_coding		GO:0005634;GO:0003677;GO:0046982;GO:0000786;GO:0005694	0	0	0	0	0	0
ENSSSCG00000031314	chr1	28924715	28926446	162	Unspecified	protein_coding		GO:0003735;GO:0006412;GO:0005622;GO:0005840	0	0	0	0	0	0
ENSSSCG00000004169	chr1	28968844	29055581	6208	HBS1L	protein_coding	HBS1 like translational GTPase [Source:NCBI gene;Acc:100158211]	GO:0003924;GO:0005525;GO:0006412;	2535	3156	2997	4860	3974	4117
ENSSSCG00000028115	chr1	29060744	29079324	1471	ALDH8A1	protein_coding	aldehyde dehydrogenase 8 family member A1 [Source:NCBI gene;Acc:100738255]	GO:0055114;GO:0016491;GO:0016620;GO:0001758;GO:0042573;GO:0042574;GO:0042904	189	7	38	36	39	315
ENSSSCG00000004170	chr1	29107977	29108754	753	Unspecified	pseudogene			270	171	275	240	206	290
ENSSSCG00000020130	chr1	29261588	29261686	99	RF00322	snoRNA			0	0	0	0	0	0
ENSSSCG00000019571	chr1	29364499	29364604	106	RF00026	snRNA			0	0	0	0	0	0
ENSSSCG00000021443	chr1	29625957	29753666	5208	SGK1	protein_coding	serum/glucocorticoid regulated kinase 1 [Source:NCBI gene;Acc:100625739]	GO:0004672;GO:0005524;GO:0006468;GO:0004674;GO:0035091;GO:0000166;GO:0016301;GO:0016310;GO:0016740;GO:0004712;GO:0006974;GO:0005829;GO:0016607;GO:0005634;GO:0005737;GO:0018105;GO:0035556;GO:0048812;GO:0015459	4969	7336	2175	2921	2754	4427
ENSSSCG00000004172	chr1	29835667	29901993	6494	SLC2A12	protein_coding	solute carrier family 2 member 12 [Source:NCBI gene;Acc:100517381]	GO:0016020;GO:0016021;GO:0055085;GO:0005215;GO:0022857;GO:0005887;GO:1902600;GO:0034219;GO:0005351;GO:0008643;GO:1904659	74	151	79	24	36	41
ENSSSCG00000022387	chr1	29899850	29936744	3104	TBPL1	protein_coding	TATA-box binding protein like 1 [Source:NCBI gene;Acc:100517563]	GO:0003677;GO:0006352;GO:0000978;GO:0008134;GO:0003700;GO:0005667;GO:0006366;GO:0005669;GO:0000979;GO:0070898;GO:0000126;GO:0001016;GO:0001228;GO:0001675;GO:0006235;GO:0007283;GO:0007289;GO:0045944;GO:0005634;GO:0005672;GO:0005737	692	827	635	1151	973	715
ENSSSCG00000033258	chr1	29971852	29978629	5079	TCF21	protein_coding	transcription factor 21 [Source:NCBI gene;Acc:100152962]	GO:0046983;GO:0005634;GO:0001227;GO:0001228;GO:0042826;GO:0043425;GO:0050681;GO:0070888;GO:0000122;GO:0001657;GO:0001658;GO:0001763;GO:0001822;GO:0001944;GO:0007530;GO:0007548;GO:0009887;GO:0014707;GO:0030855;GO:0032835;GO:0045944;GO:0048286;GO:0048536;GO:0048557;GO:0048608;GO:0048732;GO:0060008;GO:0060021;GO:0060425;GO:0060426;GO:0060435;GO:0060539;GO:0060541;GO:0060766;GO:0072162;GO:0072277	42	138	20	26	47	20
ENSSSCG00000034139	chr1	30261898	30575601	6494	EYA4	protein_coding	EYA transcriptional coactivator and phosphatase 4 [Source:NCBI gene;Acc:100157256]	GO:0007605;GO:0007275;GO:0004725;GO:0016787;GO:0046872;GO:0004721;GO:0035335;GO:0006470;GO:0005634;GO:0048856;GO:0016576;GO:0045739;GO:2001240	1	0	0	4	0	2
ENSSSCG00000004177	chr1	30920161	30923430	1308	RPS12	protein_coding	ribosomal protein S12 [Source:NCBI gene;Acc:397650]	GO:0003735;GO:0006412;GO:0005622;GO:0005840;GO:0005737;GO:0022627;GO:0005794;GO:0005829;GO:0043231	77678	71171	80241	43359	49610	80758
ENSSSCG00000018972	chr1	30921004	30921132	129	RF00438	snoRNA	small nucleolar RNA, H/ACA box 33 [Source:HGNC Symbol;Acc:HGNC:32623]		152	102	71	183	156	138
ENSSSCG00000018450	chr1	30921482	30921558	77	RF00609	snoRNA	small nucleolar RNA, C/D box 100 [Source:HGNC Symbol;Acc:HGNC:32763]		44	30	17	72	61	48
ENSSSCG00000018352	chr1	30922571	30922643	73	RF00186	snoRNA	small nucleolar RNA, C/D box 101 [Source:HGNC Symbol;Acc:HGNC:32764]		23	17	20	51	41	43
ENSSSCG00000004178	chr1	30923524	30957745	7021	SLC18B1	protein_coding	solute carrier family 18 member B1 [Source:NCBI gene;Acc:100155211]	GO:0016021;GO:0055085;GO:0016020	450	603	516	724	784	602
ENSSSCG00000004179	chr1	30962712	30970544	1521	VNN2	protein_coding	vanin 2 [Source:NCBI gene;Acc:100153984]	GO:0016811;GO:0006807;GO:0017159;GO:0015939	95	322	40	143	126	47
ENSSSCG00000004180	chr1	30981553	30993278	2196	Unspecified	protein_coding	vanin 3 [Source:NCBI gene;Acc:100152784]	GO:0016811;GO:0006807;GO:0017159;GO:0015939;GO:0005615	1	81	0	0	2	0
ENSSSCG00000004181	chr1	31003338	31023731	1645	VNN1	protein_coding	vanin 1 [Source:NCBI gene;Acc:397246]	GO:0016811;GO:0006807;GO:0017159;GO:0002526;GO:0002544;GO:0006954;GO:0015939;GO:0033089;GO:0045087;GO:0098609;GO:1902176	5	3	3	1	5	1
ENSSSCG00000019778	chr1	31012064	31012167	104	RF00026	snRNA			0	0	0	0	0	0
ENSSSCG00000035807	chr1	31048535	31049551	855	TAAR1	protein_coding	trace amine associated receptor 1 [Source:NCBI gene;Acc:100157645]	GO:0016021;GO:0007186;GO:0004930;GO:0001594;GO:0016020;GO:0007165;GO:0008227	16	4	0	9	9	8
ENSSSCG00000004183	chr1	31073516	31074574	1059	TAAR2	protein_coding	trace amine-associated receptor 2 [Source:NCBI gene;Acc:100156428]	GO:0016021;GO:0007186;GO:0004930;GO:0001594;GO:0016020;GO:0007165	0	0	0	0	0	0
ENSSSCG00000037870	chr1	31083314	31087692	1020	Unspecified	protein_coding	trace amine-associated receptor 3 [Source:NCBI gene;Acc:100155640]	GO:0016021;GO:0007186;GO:0004930;GO:0001594;GO:0016020;GO:0007165;GO:0007606	0	0	0	0	0	0
ENSSSCG00000004184	chr1	31094141	31098867	1077	Unspecified	protein_coding		GO:0016021;GO:0007186;GO:0004930;GO:0001594;GO:0016020;GO:0007165;GO:1990080;GO:0001662;GO:0007606;GO:0007635	0	0	0	0	0	0
ENSSSCG00000004185	chr1	31104142	31105153	954	TAAR5	protein_coding	trace amine associated receptor 5 [Source:NCBI gene;Acc:100152802]	GO:0016021;GO:0007186;GO:0004930;GO:0004888;GO:0007166;GO:0001594;GO:0016020;GO:0007165;GO:1990081;GO:0007606;GO:0005887	0	0	0	0	0	0
ENSSSCG00000037590	chr1	31112236	31116563	1129	Unspecified	protein_coding		GO:0016021;GO:0007186;GO:0004930;GO:0001594;GO:0016020;GO:0007165	0	0	0	0	0	0
ENSSSCG00000040065	chr1	31124661	31125693	1002	Unspecified	protein_coding	trace amine-associated receptor 6 [Source:NCBI gene;Acc:100154422]	GO:0016021;GO:0007186;GO:0004930;GO:0001594;GO:0016020;GO:0007165	0	0	0	0	0	0
ENSSSCG00000004187	chr1	31134663	31135748	1086	Unspecified	protein_coding	trace amine-associated receptor 7a-like [Source:NCBI gene;Acc:100154406]	GO:0016021;GO:0007186;GO:0004930;GO:0001594;GO:0016020;GO:0007165	0	0	0	0	0	1
ENSSSCG00000040568	chr1	31140622	31141654	1005	Unspecified	protein_coding	trace amine-associated receptor 6-like [Source:NCBI gene;Acc:100155663]	GO:0016021;GO:0007186;GO:0004930;GO:0001594;GO:0016020;GO:0007165	0	0	0	0	0	0
ENSSSCG00000004186	chr1	31149789	31150817	1029	Unspecified	protein_coding	trace amine-associated receptor 8a-like [Source:NCBI gene;Acc:100153216]	GO:0016021;GO:0007186;GO:0004930;GO:0001594;GO:0016020;GO:0007165	0	0	0	0	0	0
ENSSSCG00000004189	chr1	31161407	31162453	1047	TAAR9	protein_coding	trace amine-associated receptor 9 [Source:NCBI gene;Acc:100152013]	GO:0016021;GO:0007186;GO:0004930;GO:0001594;GO:0016020;GO:0007165	0	0	0	0	0	0
ENSSSCG00000004190	chr1	31184925	31237640	2816	STX7	protein_coding	syntaxin 7 [Source:NCBI gene;Acc:100153196]	GO:0016020;GO:0006886;GO:0016192;GO:0005484;GO:0016021;GO:0000149;GO:0006906;GO:0048278;GO:0008021;GO:0012505;GO:0031201;GO:0019869;GO:0019905;GO:0001916;GO:0051640;GO:0070925;GO:1902685;GO:1903076;GO:0001772;GO:0005764;GO:0005768;GO:0005769;GO:0005770;GO:0005886;GO:0030139;GO:0031982;GO:0042582;GO:0048471;GO:0055037;GO:0070820	3795	3853	3415	5379	4727	5014
ENSSSCG00000018825	chr1	31274987	31275154	168	RF00003	snRNA			0	0	0	0	0	0
ENSSSCG00000004191	chr1	31282506	31366108	1803	MOXD1	protein_coding	monooxygenase DBH like 1 [Source:NCBI gene;Acc:100151998]	GO:0055114;GO:0005507;GO:0003824;GO:0004497;GO:0016715;GO:0005615;GO:0005737;GO:0030667;GO:0004500;GO:0006589;GO:0042420;GO:0042421;GO:0005789	213	48	229	121	147	38
ENSSSCG00000004192	chr1	31673798	31680169	5546	CCN2	protein_coding	cellular communication network factor 2 [Source:NCBI gene;Acc:100152141]	GO:0005576;GO:0005515;GO:0005520;GO:0005178;GO:0008022;GO:0008201;GO:0001502;GO:0001503;GO:0001525;GO:0001894;GO:0007160;GO:0007229;GO:0008543;GO:0010629;GO:0016477;GO:0030154;GO:0030324;GO:0032330;GO:0035988;GO:0045597;GO:0046330;GO:0051496;GO:0061448;GO:0070374;GO:0072593;GO:0031012;GO:0007155;GO:0060548	31910	45432	83114	62652	67199	50887
ENSSSCG00000004193	chr1	31722508	31797460	8046	ENPP1	protein_coding	ectonucleotide pyrophosphatase/phosphodiesterase 1 [Source:NCBI gene;Acc:100037271]	GO:0016787;GO:0046872;GO:0003676;GO:0006955;GO:0003824;GO:0005044;GO:0030247;GO:0016020;GO:0016021;GO:0006897;GO:0004527;GO:0004528;GO:0004551;GO:0005158;GO:0005524;GO:0042803;GO:0047429;GO:0106177;GO:0006091;GO:0006796;GO:0009143;GO:0030308;GO:0030318;GO:0030505;GO:0030643;GO:0030730;GO:0031953;GO:0032869;GO:0045599;GO:0045719;GO:0046325;GO:0046627;GO:0050427;GO:0090305;GO:0005615;GO:0005886;GO:…	2833	2607	773	1706	1317	682
ENSSSCG00000025992	chr1	31859952	31959879	3260	ENPP3	protein_coding	ectonucleotide pyrophosphatase/phosphodiesterase 3 [Source:NCBI gene;Acc:100621671]	GO:0016787;GO:0046872;GO:0003676;GO:0006955;GO:0003824;GO:0005044;GO:0030247;GO:0016020;GO:0016021;GO:0006897;GO:0090305;GO:0009143;GO:0004528;GO:0005509;GO:0008270;GO:0047429;GO:0002276;GO:0006220;GO:0006796;GO:0033007;GO:0046034;GO:0050728;GO:0070667;GO:0009897;GO:0048471	61	64	54	75	42	46
ENSSSCG00000004197	chr1	31909767	31910316	474	Unspecified	protein_coding		GO:0055114;GO:0046654;GO:0004146	4	2	5	2	5	5
ENSSSCG00000004196	chr1	31960024	32001581	5699	MED23	protein_coding	mediator complex subunit 23 [Source:NCBI gene;Acc:100156032]	GO:0005667;GO:0006357;GO:0016592;GO:0010628;GO:0006355;	2765	3884	2696	3863	3278	3616
ENSSSCG00000020095	chr1	31981215	31981489	275	RF00100	misc_RNA			5	8	7	13	5	21
ENSSSCG00000004195	chr1	32006042	32051376	2519	ARG1	protein_coding	arginase 1 [Source:NCBI gene;Acc:397115]	GO:0046872;GO:0016813;GO:0004053;GO:0006525;GO:0005737;GO:0005829;GO:0016787;GO:0030145;GO:0000050;GO:0019547;GO:0042130;GO:0042832;GO:0046007;GO:0060336;GO:0070965;GO:2000552;GO:0005615	580	1270	87	442	604	560
ENSSSCG00000036790	chr1	32221061	32362001	3981	AKAP7	protein_coding	A-kinase anchoring protein 7 [Source:NCBI gene;Acc:100523651]	;GO:0019901;GO:0034237;GO:0051018;GO:0050804;GO:0005634;GO:0005737;GO:0005829;GO:0032991;GO:0098686	536	240	275	445	358	377
ENSSSCG00000004199	chr1	32417499	32630639	5962	EPB41L2	protein_coding	erythrocyte membrane protein band 4.1 like 2 [Source:NCBI gene;Acc:100524836]	GO:0005198;GO:0005856;GO:0003779;GO:0008092;GO:0030866;GO:0005886;GO:0031032;GO:0030507;GO:0042731;GO:1904778;GO:0005634;GO:0005654;GO:0008180;GO:0030054;GO:0099738	6794	5846	8944	8745	7529	8491
ENSSSCG00000033538	chr1	32635744	32644568	3074	SMLR1	protein_coding	small leucine rich protein 1 [Source:HGNC Symbol;Acc:HGNC:44670]	GO:0016020;GO:0016021	3	0	1	0	0	16
ENSSSCG00000004201	chr1	32963628	32965103	1476	TMEM200A	protein_coding	transmembrane protein 200A [Source:NCBI gene;Acc:100157644]	GO:0016020;GO:0016021	248	1418	1215	771	1059	183
ENSSSCG00000004202	chr1	33146524	33196046	2986	SAMD3	protein_coding	sterile alpha motif domain containing 3 [Source:NCBI gene;Acc:100524004]	GO:0005515	0	0	2	8	0	8
ENSSSCG00000004203	chr1	33195395	33319720	8245	L3MBTL3	protein_coding	L3MBTL histone methyl-lysine binding protein 3 [Source:NCBI gene;Acc:100524352]	GO:0008270;GO:0006355;GO:0005634;GO:0005515;GO:0140110;GO:0003700;GO:0030099;GO:0030225;GO:0030851;GO:0043249;GO:0005730	1464	1990	1932	2524	2304	2392
ENSSSCG00000004204	chr1	33470251	33492702	703	TMEM244	protein_coding	transmembrane protein 244 [Source:NCBI gene;Acc:100524655]	GO:0016020;GO:0016021	0	1	0	0	0	0
ENSSSCG00000004205	chr1	33527735	33717965	5084	ARHGAP18	protein_coding	Rho GTPase activating protein 18 [Source:NCBI gene;Acc:100525547]	GO:0007165;GO:0043547;GO:0005096;GO:0007264;GO:0008360;GO:0030833;GO:0032956;GO:0051056;GO:2000145;GO:0005737;GO:0005829;GO:0005886;GO:0016607	5293	4731	6297	8338	8445	8559
ENSSSCG00000034514	chr1	33713303	33713643	294	Unspecified	protein_coding		GO:0003735;GO:0006412;GO:0005622;GO:0005840	3	16	11	14	3	17
ENSSSCG00000004207	chr1	33744019	33853718	3926	Unspecified	protein_coding		;GO:0062023	0	0	1	1	1	6
ENSSSCG00000033894	chr1	33801832	34359618	6228	Unspecified	protein_coding	laminin subunit alpha 2 [Source:NCBI gene;Acc:100154420]	GO:0005102;GO:0030334;GO:0030155;GO:0045995	7	3	4	4	0	2
ENSSSCG00000033619	chr1	33969358	34995108	3022	Unspecified	protein_coding			0	0	0	0	0	0
ENSSSCG00000004209	chr1	34692715	35258701	9705	PTPRK	protein_coding	protein tyrosine phosphatase receptor type K [Source:NCBI gene;Acc:100153609]	GO:0016020;GO:0005515;GO:0006470;GO:0004725;GO:0016311;GO:0016791;GO:0016021;GO:0016787;GO:0004721;GO:0035335;GO:0008013;GO:0019901;GO:0045295;GO:0007155;GO:0007165;GO:0007179;GO:0008285;GO:0010839;GO:0016477;GO:0030336;GO:0034394;GO:0034614;GO:0034644;GO:0045786;GO:0045892;GO:0048041;GO:0001750;GO:0005886;GO:0005911;GO:0009986;GO:0030054;GO:0030424;GO:0030425;GO:0031256;GO:0043025;GO:0043231	4722	6182	5539	7256	5286	7748
ENSSSCG00000039900	chr1	35294951	35298554	441	Unspecified	protein_coding		GO:0005525;GO:0000166	0	0	0	0	0	0
ENSSSCG00000024392	chr1	35333473	35521353	3755	THEMIS	protein_coding	thymocyte selection associated [Source:NCBI gene;Acc:100737188]	GO:0005634;GO:0005737;GO:0050852;GO:0043368;GO:0043383;GO:0005911;GO:0008180	0	0	2	0	0	0
ENSSSCG00000031145	chr1	35422559	35506110	306	Unspecified	protein_coding			0	0	0	0	0	0
ENSSSCG00000004212	chr1	35600113	35621314	1604	Unspecified	protein_coding	protein LEG1 homolog [Source:NCBI gene;Acc:100511607]	GO:0005615	0	0	0	0	0	0
ENSSSCG00000004213	chr1	35629004	35647248	1005	Unspecified	protein_coding	protein LEG1 homolog [Source:NCBI gene;Acc:100512146]	GO:0005615	0	0	0	0	0	0
ENSSSCG00000033889	chr1	35685928	35686034	107	RF00026	snRNA			0	0	0	0	0	0
ENSSSCG00000038294	chr1	35693686	35694012	288	Unspecified	protein_coding			0	0	0	0	0	0
ENSSSCG00000038602	chr1	35694269	35775062	8037	Unspecified	protein_coding	SOGA family member 3 [Source:NCBI gene;Acc:100512321]	GO:0005615;GO:0010506;GO:0016020;GO:0016021	2	37	17	8	11	28
ENSSSCG00000004215	chr1	35756782	35778966	7312	KIAA0408	protein_coding	KIAA0408 ortholog [Source:NCBI gene;Acc:110255188]		1	44	16	11	19	34
ENSSSCG00000004216	chr1	35852494	35911541	5381	ECHDC1	protein_coding	ethylmalonyl-CoA decarboxylase 1 [Source:NCBI gene;Acc:100512509]	GO:0003824;GO:0005829;GO:0006635;GO:0004300;GO:0016831	1877	1640	1864	2633	2459	2954
ENSSSCG00000004217	chr1	35909583	35927003	3294	RNF146	protein_coding	ring finger protein 146 [Source:NCBI gene;Acc:100512692]	GO:0008270;GO:0016055;GO:0061630;GO:0072572;GO:0016874;GO:0004842;GO:0006511;GO:0051865;GO:0070936;GO:0090263;GO:0005654;GO:0005829;GO:0005886;GO:0005634;GO:0016567;GO:0005737	1983	3754	2913	4293	3536	3511
ENSSSCG00000004218	chr1	35984950	36066958	2501	RSPO3	protein_coding	R-spondin 3 [Source:NCBI gene;Acc:100155208]	GO:0005615;GO:0090263;GO:0005109;GO:0005102;GO:0008201;GO:0001525;GO:0001974;GO:0002040;GO:0030177;GO:0060670;GO:2000052;GO:0005576	2	2	2	1	3	5
ENSSSCG00000035700	chr1	36685265	36695955	1659	CENPW	protein_coding	centromere protein W [Source:NCBI gene;Acc:100513385]	GO:0003677;GO:0046982;GO:0000278;GO:0051382;GO:0007059;GO:0051276;GO:0000775;GO:0000776;GO:0005654	834	209	539	457	444	548
ENSSSCG00000004220	chr1	36932458	37002371	4088	TRMT11	protein_coding	tRNA methyltransferase 11 homolog [Source:NCBI gene;Acc:100152782]	GO:0003676;GO:0008168;GO:0032259;GO:0016740;GO:0030488;GO:0005737;GO:0004809	1320	782	737	1418	1294	1693
ENSSSCG00000031772	chr1	36993702	37043588	237	Unspecified	protein_coding			10	9	22	8	12	9
ENSSSCG00000004221	chr1	37008068	37029199	3355	HINT3	protein_coding	histidine triad nucleotide binding protein 3 [Source:NCBI gene;Acc:100158022]	GO:0003824;GO:0016787;GO:0042802;GO:0042803;GO:0051289;GO:0005634;GO:0005737	662	619	431	704	532	764
ENSSSCG00000004222	chr1	37043805	37194446	6361	NCOA7	protein_coding	nuclear receptor coactivator 7 [Source:NCBI gene;Acc:100157226]	;GO:0030374;GO:0035257;GO:0045944;GO:1900408;GO:1902083;GO:1903204	1425	2058	2316	2521	1916	2408
ENSSSCG00000004223	chr1	37217756	37231384	4787	HEY2	protein_coding	hes related family bHLH transcription factor with YRPW motif 2 [Source:NCBI gene;Acc:100152404]	GO:0006355;GO:0003677;GO:0046983;GO:0005634;GO:0030154;GO:0000977;GO:0000122;GO:0001227;GO:0009952;GO:0007219;GO:0050767;GO:0072359;GO:0000981;GO:0001102;GO:0003700;GO:0008134;GO:0042803;GO:0042826;GO:0043565;GO:0046982;GO:0001568;GO:0001570;GO:0003150;GO:0003151;GO:0003171;GO:0003184;GO:0003186;GO:0003195;GO:0003199;GO:0003208;GO:0003214;GO:0003215;GO:0003222;GO:0003300;GO:0007389;GO:0009948;GO:…	45	78	20	52	55	24
ENSSSCG00000040231	chr1	37588852	37589028	177	Unspecified	protein_coding			0	0	0	0	0	0
ENSSSCG00000004224	chr1	37640673	37660335	897	HDDC2	protein_coding	HD domain containing 2 [Source:NCBI gene;Acc:100514692]	GO:0002953;GO:0016311	1705	822	942	1105	1276	1488
ENSSSCG00000004225	chr1	37667483	37761836	1552	TPD52L1	protein_coding	TPD52 like 1 [Source:NCBI gene;Acc:100515246]		56	206	6	49	35	24
ENSSSCG00000021149	chr1	37791398	37912122	4580	RNF217	protein_coding	ring finger protein 217 [Source:NCBI gene;Acc:100738102]	GO:0004842;GO:0016567;GO:0016020;GO:0016021;GO:0046872;GO:0016740;GO:0016874;GO:0005737;GO:0061630;GO:0006511;GO:0000151;GO:0000209;GO:0031624;GO:0032436	332	364	222	389	317	293
ENSSSCG00000019074	chr1	37953036	37953350	315	RF00100	misc_RNA			0	0	0	0	0	0
ENSSSCG00000036607	chr1	38014276	38158996	2643	NKAIN2	protein_coding	sodium/potassium transporting ATPase interacting 2 [Source:HGNC Symbol;Acc:HGNC:16443]		1	0	0	2	0	1
ENSSSCG00000039680	chr1	38072548	38072788	207	Unspecified	protein_coding			0	0	0	0	0	0
ENSSSCG00000035858	chr1	38492380	38563621	427	Unspecified	protein_coding		GO:0016020;GO:0016021	1	0	0	0	0	0
ENSSSCG00000036671	chr1	39027473	39578423	1031	Unspecified	protein_coding		GO:0016020;GO:0016021	0	0	0	0	0	0
ENSSSCG00000027613	chr1	39180526	39339224	1540	Unspecified	protein_coding		GO:0016020;GO:0016021;GO:0005102;GO:0016529;GO:0005886;GO:0060047;GO:0044325;GO:0010880;GO:0060316;GO:0086036;GO:0014701	0	0	0	0	0	0
ENSSSCG00000033289	chr1	39224796	39224902	107	RF00026	snRNA			0	0	0	0	4	0
ENSSSCG00000039634	chr1	39577153	39578057	294	Unspecified	protein_coding			0	0	0	0	0	0
ENSSSCG00000004232	chr1	39680038	39752486	5427	CLVS2	protein_coding	clavesin 2 [Source:NCBI gene;Acc:100155458]	GO:0007040;GO:0080025;GO:0005768;GO:0005802;GO:0030136	1	0	0	0	1	2
ENSSSCG00000004233	chr1	39846155	39868672	5859	SMPDL3A	protein_coding	sphingomyelin phosphodiesterase acid like 3A [Source:NCBI gene;Acc:100153442]	GO:0016787;GO:0005615;GO:0004767;GO:0006685;GO:0005576;GO:0046872;GO:0008081;GO:0008270;GO:0009143	425	241	981	1552	912	1806
ENSSSCG00000039357	chr1	39862070	39893386	135	Unspecified	protein_coding			0	0	0	0	0	0
ENSSSCG00000004234	chr1	39871298	39876298	2183	FABP7	protein_coding	fatty acid binding protein 7 [Source:NCBI gene;Acc:574075]	GO:0008289;GO:0001964;GO:0021846;GO:0022008;GO:0060134;GO:0005911;GO:0042995;GO:0043025;GO:0044297;GO:0071944	0	0	4	3	1	1
ENSSSCG00000004235	chr1	39890908	39896309	1473	Unspecified	protein_coding		GO:0005634;GO:0004519;GO:0000724;GO:0010792;GO:0090305;GO:0003690;GO:0003697;GO:0006289;GO:0003684;GO:0000014;GO:0035861;GO:0000403;GO:0000406;GO:0070336	1	5	3	5	1	3
ENSSSCG00000004236	chr1	39913723	40022976	2767	PKIB	protein_coding	cAMP-dependent protein kinase inhibitor beta [Source:NCBI gene;Acc:100517015]	GO:0004862;GO:0006469;GO:0016301;GO:0016310;GO:0005634;GO:0004860;GO:0005737;GO:2000480;GO:0071901;GO:0032212;GO:0051973;GO:1904355	113	840	72	161	308	215
ENSSSCG00000004237	chr1	40099186	40141544	5090	SERINC1	protein_coding	serine incorporator 1 [Source:NCBI gene;Acc:102158514]	GO:0016020;GO:0006658;GO:0006665;GO:0016021;GO:0005886	4721	16470	9444	13358	9159	10101
ENSSSCG00000004238	chr1	40147164	40180297	2561	HSF2	protein_coding	heat shock transcription factor 2 [Source:NCBI gene;Acc:100154234]	GO:0003700;GO:0043565;GO:0006355;GO:0005634;GO:0003677;GO:0006357;GO:0000978;GO:0034605;GO:0061408;GO:0000977;GO:0001162;GO:0001228;GO:0042803;GO:0007283;GO:0045944;GO:0005654;GO:0005737	1183	1327	1224	1919	1711	1690
ENSSSCG00000028308	chr1	40853633	40855954	395	Unspecified	protein_coding		GO:0003735;GO:0006412;GO:0005840;GO:0005730;GO:0022627;GO:0070181	0	0	0	1	0	0
ENSSSCG00000037157	chr1	40965031	40965231	201	Unspecified	protein_coding		GO:0003743;GO:0006413	0	1	0	1	1	1
ENSSSCG00000004241	chr1	40988528	41002189	3430	GJA1	protein_coding	gap junction protein alpha 1 [Source:NCBI gene;Acc:100518636]	GO:0022857;GO:0007507;GO:0007154;GO:0005922;GO:0007267;GO:0016020;GO:0016021;GO:0005886;GO:0030054;GO:0005921;GO:0005102;GO:0005243;GO:0015075;GO:0015631;GO:0048487;GO:0055077;GO:0097110;GO:1903763;GO:1990782;GO:0001649;GO:0001701;GO:0001764;GO:0001947;GO:0002070;GO:0002088;GO:0003294;GO:0007165;GO:0007283;GO:0007512;GO:0008016;GO:0008584;GO:0010628;GO:0010629;GO:0010643;GO:0010644;GO:0030308;GO:…	2917	5269	9881	13649	15880	3293
ENSSSCG00000004242	chr1	41057291	41263561	6746	TBC1D32	protein_coding	TBC1 domain family member 32 [Source:NCBI gene;Acc:100156680]	;GO:0060271;GO:1905515;GO:0002088;GO:0003406;GO:0007224;GO:0007368;GO:0007507;GO:0021915;GO:0042733;GO:0043010;GO:0060041;GO:0060831;GO:0061512	207	577	330	646	437	684
ENSSSCG00000037972	chr1	41088215	41088399	168	Unspecified	protein_coding		GO:0004129;GO:0016020;GO:0016021;GO:0022900;GO:1902600	0	0	0	0	0	0
ENSSSCG00000004243	chr1	42541796	42545383	1084	Unspecified	protein_coding		GO:0055114;GO:0016491;GO:0016616;GO:0005975;GO:0051287;GO:0046168;GO:0004367;GO:0006072;GO:0009331;GO:0042803	0	0	0	1	0	0
ENSSSCG00000004244	chr1	42729722	42896291	5157	MAN1A1	protein_coding	mannosidase alpha class 1A member 1 [Source:NCBI gene;Acc:396919]	GO:0016020;GO:0005509;GO:0003824;GO:0004571;GO:0016021;GO:0016787;GO:0008152;GO:0016798;GO:0005783;GO:0000139;GO:0006491;GO:0005793;GO:0005794;GO:0005829	482	452	336	640	613	236
ENSSSCG00000004245	chr1	43003350	43113371	4353	FAM184A	protein_coding	family with sequence similarity 184 member A [Source:NCBI gene;Acc:100626155]		210	363	52	239	309	114
ENSSSCG00000004246	chr1	43171887	43198297	1519	Unspecified	protein_coding		GO:0003677;GO:0005524;GO:0006270;GO:0000166;GO:0005634;GO:0004386;GO:0003697;GO:0000724;GO:0003688;GO:0042555	341	177	189	331	292	274
ENSSSCG00000004247	chr1	43201715	43256158	4494	ASF1A	protein_coding	anti-silencing function 1A histone chaperone [Source:NCBI gene;Acc:100519343]	GO:0005634;GO:0006333;GO:0003682;GO:0042393;GO:0001649;GO:0006281;GO:0006334;GO:0006335;GO:0006336;GO:0042692;GO:0000790;GO:0005654;GO:0032991	816	639	739	1000	718	808
ENSSSCG00000039084	chr1	43258485	43265580	1551	Unspecified	protein_coding			307	338	230	298	246	256
ENSSSCG00000004249	chr1	43392975	43559423	2403	CEP85L	protein_coding	centrosomal protein 85 like [Source:NCBI gene;Acc:100522409]	GO:0005813	151	380	294	390	278	217
ENSSSCG00000034163	chr1	43449758	43449916	159	PLN	protein_coding	phospholamban [Source:NCBI gene;Acc:397421]	GO:0016020;GO:0006816;GO:0005246;GO:0042030;GO:0016021;GO:0005739;GO:0031966;GO:0005783;GO:0005789;GO:0042803;GO:0016529;GO:0033017;GO:0002026;GO:0006874;GO:0007219;GO:0008016;GO:0010459;GO:0010880;GO:0010881;GO:0032780;GO:0045822;GO:0048738;GO:0051924;GO:0051926;GO:0060314;GO:0086004;GO:0086023;GO:0086092;GO:0090279;GO:1901020;GO:1901077;GO:1901877;GO:1901894;GO:1901895;GO:1902081;GO:0090534	17	16	8	20	28	2
ENSSSCG00000020423	chr1	43628677	43628800	124	RF00619	snRNA			0	0	0	0	0	0
ENSSSCG00000004250	chr1	43653375	43809924	4226	SLC35F1	protein_coding	solute carrier family 35 member F1 [Source:NCBI gene;Acc:100522582]	GO:0016021;GO:0055085;GO:0022857;GO:0016020	86	95	51	121	133	29
ENSSSCG00000020885	chr1	44155846	44186229	4707	NUS1	protein_coding	NUS1 dehydrodolichyl diphosphate synthase subunit [Source:NCBI gene;Acc:100154658]	GO:0001525;GO:0016765;GO:0019408;GO:1904423;GO:0004659;GO:0045547;GO:0006489;GO:0032383;GO:0035268;GO:0038084;GO:0042632;GO:0043536;GO:0051000;GO:0055092;GO:0005789;GO:0016020	6638	10012	6733	11327	12228	8346
ENSSSCG00000004252	chr1	44204802	44229674	2434	Unspecified	protein_coding	nephrocan-like [Source:NCBI gene;Acc:100520342]	GO:0005515;GO:0000122;GO:0030198;GO:0030512;GO:0005614;GO:0005615;GO:0031012	30	69	20	26	18	30
ENSSSCG00000004253	chr1	44239364	44287001	5910	Unspecified	protein_coding	golgi associated PDZ and coiled-coil motif containing [Source:NCBI gene;Acc:100520524]	GO:0005515;GO:0005794;GO:0043004;GO:0050790;GO:0005109;GO:0008022;GO:0030695;GO:0042803;GO:0007289;GO:0005886;GO:0045202	2588	3226	2510	3667	3258	3529
ENSSSCG00000004254	chr1	44301110	44374143	4229	DCBLD1	protein_coding	discoidin, CUB and LCCL domain containing 1 [Source:NCBI gene;Acc:100156679]	GO:0016020;GO:0016021	4193	2483	2716	4054	4193	3379
ENSSSCG00000026978	chr1	44409509	44534874	9607	ROS1	protein_coding	ROS proto-oncogene 1, receptor tyrosine kinase [Source:NCBI gene;Acc:100156931]	GO:0016020;GO:0004672;GO:0005524;GO:0006468;GO:0005515;GO:0007169;GO:0004713;GO:0004714;GO:0000166;GO:0016301;GO:0016310;GO:0016021;GO:0016740;GO:0005887;GO:0043235;GO:0032006;GO:0019903;GO:0001558;GO:0002066;GO:0007283;GO:0008283;GO:0010629;GO:0010966;GO:0023014;GO:0030154;GO:0038083;GO:0070372;GO:0009986;GO:0048471;GO:0018108	0	1	0	4	1	1
ENSSSCG00000031618	chr1	44531040	44531145	106	RF00401	snoRNA			0	0	0	0	0	0
ENSSSCG00000004255	chr1	44550479	44557797	1667	VGLL2	protein_coding	vestigial like family member 2 [Source:NCBI gene;Acc:100739384]	GO:0006355;GO:0005634;GO:0003713;GO:0008022;GO:0007519;GO:0045944;GO:0005737	0	1	0	4	0	0
ENSSSCG00000039333	chr1	44765129	44825811	4440	RFX6	protein_coding	regulatory factor X6 [Source:NCBI gene;Acc:102161990]	GO:0003700;GO:0006355;GO:0003677;GO:0000977;GO:0001228;GO:0044212;GO:0003309;GO:0003310;GO:0003311;GO:0031018;GO:0035774;GO:0042593;GO:0045893;GO:0045944;GO:0050796;GO:0090104;GO:0005634;GO:0005730	9	0	0	7	7	7
ENSSSCG00000019126	chr1	44836936	44837050	115	RF00026	snRNA			0	0	0	0	0	0
ENSSSCG00000036207	chr1	44853937	44878393	8070	GPRC6A	protein_coding	G protein-coupled receptor class C group 6 member A [Source:NCBI gene;Acc:100152099]	GO:0016021;GO:0007186;GO:0004930;GO:0016020;GO:0007165;GO:0005886;GO:0019722;GO:0043200;GO:0009986	2	0	0	0	0	0
ENSSSCG00000038522	chr1	44889864	44897109	495	FAM162B	protein_coding	family with sequence similarity 162 member B [Source:NCBI gene;Acc:100152527]	GO:0016020;GO:0016021	29	3	8	14	28	16
ENSSSCG00000004261	chr1	44899219	44899545	327	Unspecified	protein_coding		GO:0003735;GO:0006412;GO:0005622;GO:0005840;GO:0006414;GO:0032147;GO:0022625;GO:0043021;GO:0030295;GO:0002181	98	91	77	35	96	110
ENSSSCG00000004262	chr1	44899462	44940551	6354	KPNA5	protein_coding	karyopherin subunit alpha 5 [Source:NCBI gene;Acc:397220]	GO:0005634;GO:0005515;GO:0005737;GO:0006606;GO:0008565;GO:0061608;GO:0005829;GO:0015031;GO:0005643;GO:0005654;GO:0008139;GO:0006607	334	323	282	708	573	518
ENSSSCG00000004263	chr1	44939894	44962730	3206	ZUP1	protein_coding	zinc finger containing ubiquitin peptidase 1 [Source:NCBI gene;Acc:100156556]	GO:0003676	1081	856	1126	1861	1681	1385
ENSSSCG00000023834	chr1	44963886	45002493	3292	RSPH4A	protein_coding	radial spoke head component 4A [Source:NCBI gene;Acc:100524228]	GO:0060271;GO:0060294;GO:0001534;GO:0003341;GO:0035082;GO:0005634;GO:0005654;GO:0005730;GO:0005930	0	3	4	11	3	1
ENSSSCG00000040851	chr1	44994773	44995210	312	Unspecified	protein_coding		GO:0016020;GO:0016021	0	0	0	0	0	0
ENSSSCG00000032533	chr1	45011228	45026102	678	Unspecified	protein_coding		GO:0008146;GO:0016740	0	0	0	0	0	0
ENSSSCG00000025941	chr1	45144490	45218748	7682	PTP4A1	protein_coding	protein tyrosine phosphatase 4A1 [Source:NCBI gene;Acc:100522049]	GO:0016311;GO:0016791;GO:0008138;GO:0006470;GO:0005634;GO:0035335;GO:0005737;GO:0004725;GO:0030335;GO:0009898	20116	27885	17631	30122	25045	29951
ENSSSCG00000035259	chr1	45219389	45296398	8537	PHF3	protein_coding	PHD finger protein 3 [Source:NCBI gene;Acc:110260283]	GO:0006351;GO:0046872	4934	7736	6220	9397	7278	9030
ENSSSCG00000036232	chr1	45342451	45342642	192	Unspecified	protein_coding		GO:0004129;GO:0016020;GO:0016021;GO:0022900;GO:1902600	15	21	12	12	10	18
ENSSSCG00000032037	chr1	45856974	46011800	2242	Unspecified	lincRNA			0	0	0	0	0	0
ENSSSCG00000004269	chr1	46647116	46649986	1232	Unspecified	protein_coding			0	0	0	0	0	0
ENSSSCG00000020480	chr1	47233226	47233330	105	RF00026	snRNA			0	0	0	0	0	0
ENSSSCG00000033409	chr1	48788853	48788959	107	RF00026	snRNA			0	0	0	0	0	0
ENSSSCG00000038704	chr1	49086341	49086447	107	RF00026	snRNA			0	0	0	0	0	0
ENSSSCG00000004270	chr1	49189827	49619779	5516	ADGRB3	protein_coding	adhesion G protein-coupled receptor B3 [Source:NCBI gene;Acc:100736796]	GO:0016020;GO:0016021;GO:0007186;GO:0004930;GO:0004888;GO:0007166;GO:0016525;GO:0007165;GO:0005887;GO:0007189;GO:0098794;GO:0016322;GO:0043083;GO:0043547;GO:0005096;GO:0007520;GO:0048814;GO:0051965;GO:0061743;GO:0099558;GO:0005886	0	2	0	0	0	0
ENSSSCG00000004272	chr1	49868609	49977989	3759	LMBRD1	protein_coding	LMBR1 domain containing 1 [Source:NCBI gene;Acc:100153685]	GO:0016020;GO:0016021;GO:0005158;GO:0005764;GO:0005886;GO:0045334	1650	5447	1615	2769	2444	3554
ENSSSCG00000004463	chr1	50188751	50189158	408	Unspecified	protein_coding		GO:0003735;GO:0006412;GO:0005622;GO:0005840	1045	898	906	916	829	1270
ENSSSCG00000004274	chr1	50403361	50473701	2953	Unspecified	protein_coding	collagen type IX alpha 1 chain [Source:NCBI gene;Acc:100155319]	GO:0005615;GO:0031012;GO:0030198;GO:0005201;GO:0005594	1	0	0	0	1	0
ENSSSCG00000004275	chr1	50579715	50716186	6768	FAM135A	protein_coding	family with sequence similarity 135 member A [Source:NCBI gene;Acc:100513127]	GO:0044255;	1169	2918	1289	2907	2219	1889
ENSSSCG00000004276	chr1	50721701	50945633	7796	SMAP1	protein_coding	small ArfGAP 1 [Source:NCBI gene;Acc:100513326]	GO:0005096;GO:0046872;GO:0043547;GO:0030276;GO:0045648;GO:2000369;GO:0005737;	3494	3078	3360	3540	3385	4267
ENSSSCG00000026246	chr1	50938251	51041583	5951	B3GAT2	protein_coding	beta-1,3-glucuronyltransferase 2 [Source:NCBI gene;Acc:100526195]	GO:0016020;GO:0015018;GO:0016021;GO:0046872;GO:0016740;GO:0006486;GO:0005794;GO:0000139;GO:0050650	6	1	0	0	2	0
ENSSSCG00000004278	chr1	51192594	51197249	680	Unspecified	protein_coding		GO:0055114;GO:0016491;GO:0045454;GO:0016209;GO:0051920;GO:0098869;GO:0016020;GO:0016021;GO:0005623	0	0	0	0	0	0
ENSSSCG00000004279	chr1	51313014	51332328	8754	OGFRL1	protein_coding	opioid growth factor receptor like 1 [Source:NCBI gene;Acc:100153138]	GO:0016020;GO:0038023;GO:0004985;GO:0038003	1090	1382	1110	1791	1782	2582
ENSSSCG00000035593	chr1	51369901	51429587	3343	Unspecified	lincRNA	collagen alpha-1(I) chain-like [Source:NCBI gene;Acc:102157778]		747	837	747	534	876	884
ENSSSCG00000019520	chr1	51383782	51383861	80	ssc-mir-30c-2	miRNA	ssc-mir-30c-2 [Source:miRBase;Acc:MI0002461]		0	3	0	3	1	4
ENSSSCG00000019941	chr1	51412827	51412933	107	ssc-mir-30a	miRNA	ssc-mir-30a [Source:miRBase;Acc:MI0010688]		24	17	17	11	21	36
ENSSSCG00000020544	chr1	51448674	51448808	135	RF00156	snoRNA			0	0	2	0	0	0
ENSSSCG00000004280	chr1	51785520	52246363	7664	RIMS1	protein_coding	regulating synaptic membrane exocytosis 1 [Source:NCBI gene;Acc:100157596]	GO:0016020;GO:0005515;GO:0006886;GO:0048786;GO:0006887;GO:0017137;GO:0046872;GO:0045202;GO:0042734;GO:0042391;GO:0044325;GO:0048791;GO:0048167;GO:0050806;GO:0060478;GO:0065003;GO:1903861;GO:2000300;GO:0048788;GO:0098831;GO:0016021	24	0	13	16	11	21
ENSSSCG00000018440	chr1	51828437	51828518	82	RF00026	snRNA			0	0	0	0	0	0
ENSSSCG00000034571	chr1	51941782	51941888	107	RF00026	snRNA			0	0	0	0	0	0
ENSSSCG00000032539	chr1	52246401	52246665	234	Unspecified	protein_coding			1	0	0	1	0	0
ENSSSCG00000033341	chr1	52435434	52435826	393	Unspecified	protein_coding		GO:0005249;GO:0006813;GO:0008076;GO:0071805	7	2	9	1	6	5
ENSSSCG00000004281	chr1	52732775	52939688	6276	KCNQ5	protein_coding	potassium voltage-gated channel subfamily Q member 5 [Source:NCBI gene;Acc:100154391]	GO:0016020;GO:0005216;GO:0006811;GO:0055085;GO:0005249;GO:0006813;GO:0016021;GO:0071805;GO:0005887;GO:0008076;GO:0030118;GO:0034220;GO:0005251;GO:0005516	412	166	340	175	243	327
ENSSSCG00000038552	chr1	52942871	52945160	1774	Unspecified	protein_coding		GO:0003723	0	0	0	0	2	0
ENSSSCG00000004283	chr1	52986462	52987618	615	DPPA5	protein_coding	developmental pluripotency associated 5 [Source:NCBI gene;Acc:100301558]	GO:0003723	0	0	0	0	0	0
ENSSSCG00000004284	chr1	52996947	53007687	336	Unspecified	protein_coding		GO:0003723	2	0	1	1	0	0
ENSSSCG00000004285	chr1	53006898	53007877	447	OOEP	protein_coding	oocyte expressed protein [Source:NCBI gene;Acc:100152355]	GO:0003723	0	0	0	0	0	2
ENSSSCG00000004287	chr1	53021222	53038982	1936	Unspecified	protein_coding	DEAD-box helicase 43 [Source:NCBI gene;Acc:100155174]	GO:0003676;GO:0005524;GO:0003723;GO:0000166;GO:0016787;GO:0004386	0	0	0	0	0	0
ENSSSCG00000022994	chr1	53091419	53190676	2412	CYB5R4	protein_coding	cytochrome b5 reductase 4 [Source:NCBI gene;Acc:100622980]	GO:0055114;GO:0020037;GO:0016491;GO:0046872;GO:0004128;GO:0016174;GO:0016653;GO:0006091;GO:0006801;GO:0030073;GO:0042593;GO:0046677;GO:0048468;GO:0005783;GO:0048471;GO:0071949	402	396	399	657	456	658
ENSSSCG00000026943	chr1	53256257	53318106	5157	MRAP2	protein_coding	melanocortin 2 receptor accessory protein 2 [Source:NCBI gene;Acc:100515980]	GO:0016020;GO:0016021;GO:0030545;GO:0031780;GO:0031781;GO:0031782;GO:0031783;GO:0042802;GO:0070996;GO:0006112;GO:0007631;GO:0072659;GO:0097009;GO:0106071;GO:0106072;GO:1903077;GO:0005783;GO:0005886	0	5	1	4	2	6
ENSSSCG00000004289	chr1	53329026	53442711	9675	CEP162	protein_coding	centrosomal protein 162 [Source:NCBI gene;Acc:100516163]	GO:0060271;GO:0005813;GO:0005814;GO:0005879;	299	723	349	879	711	662
ENSSSCG00000004290	chr1	53835909	53867055	5120	TBX18	protein_coding	T-box 18 [Source:NCBI gene;Acc:100152747]	GO:0003700;GO:0006355;GO:0005634;GO:0003677;GO:0072001	4	2	0	5	1	9
ENSSSCG00000031194	chr1	53865458	53866954	345	Unspecified	protein_coding			0	0	0	0	0	0
ENSSSCG00000035731	chr1	54017277	54180269	536	Unspecified	lincRNA			1	1	5	3	1	2
ENSSSCG00000004291	chr1	54400789	54450181	3572	NT5E	protein_coding	5'-nucleotidase ecto [Source:NCBI gene;Acc:100157995]	GO:0000166;GO:0016787;GO:0046872;GO:0016788;GO:0009166;GO:0005886;GO:0016311;GO:0008253;GO:0006196;GO:0007159;GO:0046086;GO:0050728;GO:0005654;GO:0005829;GO:0016020	405	154	747	331	539	121
ENSSSCG00000004293	chr1	54460815	54549309	2697	SNX14	protein_coding	sorting nexin 14 [Source:NCBI gene;Acc:100156800]	GO:0035091;GO:0080025;GO:0016020;GO:0016021;GO:0097352;GO:0005764;GO:0005770	3482	5635	4774	7644	6384	5679
ENSSSCG00000004294	chr1	54563092	54598412	7384	Unspecified	protein_coding	synaptotagmin binding cytoplasmic RNA interacting protein [Source:NCBI gene;Acc:100154370]	GO:0003676;GO:0003723;GO:0005634;GO:0003729;GO:1990904;GO:0070934;GO:0070937;GO:0008143;GO:0048027;GO:0017148;GO:0071346;GO:0005737;GO:0071013;GO:0071204;GO:0097452	27045	14629	19428	31494	28128	25966
ENSSSCG00000019135	chr1	54632246	54632315	70	RF00278	snoRNA			23	4	5	16	22	21
ENSSSCG00000037982	chr1	54632524	54632597	74	RF00278	snoRNA			53	19	34	26	40	35
ENSSSCG00000019921	chr1	55174072	55174197	126	RF00099	snoRNA			0	0	0	0	0	0
ENSSSCG00000035251	chr1	55408112	55497590	5210	HTR1E	protein_coding	5-hydroxytryptamine receptor 1E [Source:NCBI gene;Acc:102160737]	GO:0016021;GO:0007186;GO:0004930;GO:0005887;GO:0007268;GO:0004993;GO:0016020;GO:0007165;GO:0005886;GO:0098664;GO:0051378;GO:0007193	0	0	0	0	0	0
ENSSSCG00000020277	chr1	55517955	55518058	104	RF00026	snRNA			0	0	0	0	0	0
ENSSSCG00000025434	chr1	55551320	55569012	2673	CGA	protein_coding	glycoprotein hormones, alpha polypeptide [Source:NCBI gene;Acc:406869]	GO:0005576;GO:0005179;GO:0005615;GO:0007186;GO:0006590;GO:0016913;GO:0010469;GO:0010893;GO:0016914;GO:0008406;GO:0030878;GO:0032275;GO:0032870;GO:0046621;GO:0046884;GO:0048589	1	3	1	0	2	0
ENSSSCG00000035281	chr1	55618002	55712943	11464	ZNF292	protein_coding	zinc finger protein 292 [Source:NCBI gene;Acc:100517252]	GO:0003676	841	2384	1236	2624	1809	2077
ENSSSCG00000033562	chr1	55727279	55778258	5194	GJB7	protein_coding	gap junction protein beta 7 [Source:NCBI gene;Acc:100156827]	GO:0007154;GO:0005922;GO:0016020;GO:0016021;GO:0005886;GO:0030054;GO:0005921;GO:0005243;GO:0055085	0	0	0	0	0	0
ENSSSCG00000004300	chr1	55753933	55763969	1915	SMIM8	protein_coding	small integral membrane protein 8 [Source:NCBI gene;Acc:100154764]	GO:0016020;GO:0016021	599	274	533	521	559	585
ENSSSCG00000004301	chr1	55765774	55788281	990	C6orf163	protein_coding	chromosome 1 C6orf163 homolog [Source:NCBI gene;Acc:100517621]		7	16	17	13	13	4
ENSSSCG00000004302	chr1	55821542	55853743	2386	Unspecified	protein_coding	cilia and flagella associated protein 206 [Source:NCBI gene;Acc:100517793]	GO:0031514	32	85	32	69	51	46
ENSSSCG00000004304	chr1	55859614	55895782	3559	SLC35A1	protein_coding	solute carrier family 35 member A1 [Source:NCBI gene;Acc:100517983]	GO:0016021;GO:0000139;GO:0015165;GO:0090481;GO:0016020;GO:0005794;GO:0030173;GO:0015136;GO:0015739	1687	4044	1924	3307	2601	3052
ENSSSCG00000004303	chr1	55893480	55982574	2646	RARS2	protein_coding	arginyl-tRNA synthetase 2, mitochondrial [Source:NCBI gene;Acc:100518457]	GO:0000166;GO:0005524;GO:0004812;GO:0006418;GO:0005737;GO:0004814;GO:0006420;GO:0005739;GO:0016874;GO:0006412;GO:0032543	1275	1465	1179	2146	1700	1961
ENSSSCG00000004306	chr1	55954149	56044246	4289	ORC3	protein_coding	origin recognition complex subunit 3 [Source:NCBI gene;Acc:100519878]	GO:0003677;GO:0006260;GO:0005664;GO:0061351;GO:0000808;GO:0005654;GO:0016604;GO:0003688;GO:0006270;GO:0005656;GO:0031261;GO:0006267	1755	1251	1401	2872	2493	2493
ENSSSCG00000004307	chr1	56043345	56070187	1959	AKIRIN2	protein_coding	akirin 2 [Source:NCBI gene;Acc:100519991]	;GO:0009792;GO:0032496;GO:0032755;GO:0045944	4673	4309	3949	5080	4567	5559
ENSSSCG00000032114	chr1	56068691	56069048	243	Unspecified	protein_coding			3	16	5	16	4	14
ENSSSCG00000038663	chr1	56092544	56274861	5554	Unspecified	lincRNA			19	54	16	18	5	49
ENSSSCG00000004308	chr1	56378300	56395493	964	SPACA1	protein_coding	sperm acrosome associated 1 [Source:NCBI gene;Acc:100156797]	GO:0002080;GO:0016020;GO:0016021;GO:0031410;GO:0002079;GO:0001675;GO:0007283	16	30	6	34	6	61
ENSSSCG00000004309	chr1	56470547	56471965	1419	CNR1	protein_coding	cannabinoid receptor 1 [Source:NCBI gene;Acc:100520160]	GO:0016021;GO:0007186;GO:0004930;GO:0004949;GO:0016020;GO:0007165;GO:0005886;GO:0099533;GO:0099703;GO:0099635;GO:0007188;GO:0007413;GO:0038171;GO:0042593;GO:0098921;GO:0099553;GO:0005739;GO:0030424;GO:0030426;GO:0032592;GO:0042734;GO:0098793;GO:0098978;GO:0098982;GO:0099056	204	213	290	109	135	139
ENSSSCG00000019769	chr1	56558443	56558598	156	RF00003	snRNA			0	0	0	0	0	0
ENSSSCG00000029003	chr1	56689046	56689768	723	Unspecified	protein_coding	60S ribosomal protein L14-like [Source:NCBI gene;Acc:100739087]	GO:0003735;GO:0006412;GO:0005622;GO:0005840;GO:0003723;GO:0022625;GO:0042273	2389	2322	2237	1862	1790	2678
ENSSSCG00000004311	chr1	56852866	57062070	4577	RNGTT	protein_coding	RNA guanylyltransferase and 5'-phosphatase [Source:NCBI gene;Acc:100520874]	GO:0005634;GO:0004725;GO:0016311;GO:0016791;GO:0008138;GO:0006370;GO:0004484;GO:0004651;GO:0000166;GO:0016787;GO:0016740;GO:0005525;GO:0006397;GO:0035335;GO:0016779;GO:0006470;GO:0008192;GO:0050355;GO:0006396;GO:0098507	1197	1572	1256	2220	1833	1806
ENSSSCG00000038261	chr1	57011549	57011982	363	Unspecified	protein_coding		GO:0003735;GO:0006412;GO:0005840;GO:0015934	12	7	12	6	7	11
ENSSSCG00000039953	chr1	57128364	57134034	4215	PNRC1	protein_coding	proline rich nuclear receptor coactivator 1 [Source:NCBI gene;Acc:106508885]	;GO:0005634	1096	1485	1267	2095	1195	1816
ENSSSCG00000035549	chr1	57131439	57131640	123	Unspecified	protein_coding		GO:0016020;GO:0016021	162	211	187	316	153	272
ENSSSCG00000032781	chr1	57147075	57165800	2505	SRSF12	protein_coding	serine and arginine rich splicing factor 12 [Source:NCBI gene;Acc:100152352]	GO:0003676;GO:0000381;GO:0003723;GO:0000395	526	400	425	561	526	507
ENSSSCG00000004314	chr1	57188535	57216285	3539	PM20D2	protein_coding	peptidase M20 domain containing 2 [Source:NCBI gene;Acc:100157591]	GO:0016787;GO:0016805;GO:0006508;GO:0032268;GO:0005654	448	1320	227	1199	603	1121
ENSSSCG00000024249	chr1	57221920	57333273	4430	GABRR2	protein_coding	gamma-aminobutyric acid type A receptor rho2 subunit [Source:NCBI gene;Acc:100522289]	GO:0016020;GO:0016021;GO:0004888;GO:0005216;GO:0006811;GO:0005230;GO:0034220;GO:0004890;GO:0005887;GO:0005886;GO:0043005;GO:0045202;GO:0007165;GO:0007268;GO:0042391;GO:0050877;GO:1902711;GO:0007214;GO:0007601	0	0	0	0	0	0
ENSSSCG00000004317	chr1	57337082	57364621	4855	UBE2J1	protein_coding	ubiquitin conjugating enzyme E2 J1 [Source:NCBI gene;Acc:768104]	GO:0016020;GO:0016021;GO:0016567;GO:0031625;GO:0061631;GO:0007286;GO:0018279;GO:0030433;GO:0042534;GO:1904153	4643	5888	4787	5376	5479	6013
ENSSSCG00000004318	chr1	57374055	57438433	5544	RRAGD	protein_coding	Ras related GTP binding D [Source:NCBI gene;Acc:100156654]	GO:0005525;GO:0003924;GO:0019003;GO:0046982;GO:0051020;GO:0071233;GO:1904263;GO:1990253;GO:0005634;GO:0005654;GO:0005737;GO:0005764;GO:0005813;GO:0010506;GO:0032008;GO:0071230;GO:0009267;GO:0034448;GO:1990131	79	215	20	44	51	231
ENSSSCG00000035035	chr1	57407749	57407855	107	RF00026	snRNA			0	0	0	0	0	0
ENSSSCG00000004322	chr1	57437811	57645955	4954	ANKRD6	protein_coding	ankyrin repeat domain 6 [Source:NCBI gene;Acc:102167335]	GO:0005515;GO:0005634;GO:0005737;GO:0090090;GO:0046330;GO:2000096;GO:0043231	211	207	140	181	211	337
ENSSSCG00000037884	chr1	57452222	57452969	387	Unspecified	protein_coding		GO:0003676;GO:0003735;GO:0006412;GO:0005622;GO:0005840;GO:0003723	0	0	0	0	0	0
ENSSSCG00000038572	chr1	57646795	57647152	358	RF00024	misc_RNA			5	4	1	1	3	0
ENSSSCG00000004324	chr1	57651684	57654886	1116	LYRM2	protein_coding	LYR motif containing 2 [Source:NCBI gene;Acc:100523036]		1092	1107	1164	1456	1268	1716
ENSSSCG00000004328	chr1	57661474	57826188	16767	MDN1	protein_coding	midasin AAA ATPase 1 [Source:NCBI gene;Acc:100525725]	GO:0005634;GO:0005524;GO:0016887;GO:0000027;GO:0000166;GO:0005730;GO:0005829;GO:0045111	9288	7373	7209	7742	6930	9194
ENSSSCG00000034904	chr1	57760918	57762773	234	Unspecified	protein_coding			0	0	0	0	0	0
ENSSSCG00000035516	chr1	57822545	57823013	444	Unspecified	protein_coding			10	7	6	11	14	8
ENSSSCG00000004331	chr1	57834116	57864833	7197	CASP8AP2	protein_coding	caspase 8 associated protein 2 [Source:NCBI gene;Acc:100523759]	GO:0003677;GO:0097190;GO:0002020;GO:0008656;GO:0042802;GO:0006919;GO:0008625	1220	1279	1166	3082	2234	2026
ENSSSCG00000004330	chr1	57879740	57881395	1656	GJA10	protein_coding	gap junction protein alpha 10 [Source:NCBI gene;Acc:100152611]	GO:0007154;GO:0005922;GO:0016020;GO:0016021;GO:0005886;GO:0030054;GO:0055085;GO:0005921;GO:0005243;GO:0007276;GO:0007416;GO:0009416;GO:0050908	14	5	11	6	17	9
ENSSSCG00000004332	chr1	57899809	58204804	6767	BACH2	protein_coding	BTB domain and CNC homolog 2 [Source:NCBI gene;Acc:100620522]	GO:0003700;GO:0006355;GO:0005634;GO:0003677;GO:0005515;GO:0000980;GO:0001227;GO:0000122;GO:0051170;GO:0005829	189	957	436	346	210	214
ENSSSCG00000004334	chr1	58481896	58548057	5317	MAP3K7	protein_coding	mitogen-activated protein kinase kinase kinase 7 [Source:NCBI gene;Acc:100135663]	GO:0004672;GO:0005524;GO:0006468;GO:0007165;GO:0000287;GO:0004709;GO:0000166;GO:0004674;GO:0016301;GO:0016310;GO:0016020;GO:0005737;GO:0046872;GO:0016740;GO:0005886;GO:0006915;GO:0007252;GO:0043507;GO:0030971;GO:0042802;GO:0097110;GO:0000186;GO:0000187;GO:0002726;GO:0007250;GO:0007254;GO:0032743;GO:0043123;GO:0043966;GO:0051403;GO:0005671;GO:0008385;GO:0000165	3157	3425	3118	5382	4434	5300
ENSSSCG00000040939	chr1	58775198	58779825	4628	Unspecified	protein_coding			0	0	0	0	1	0
ENSSSCG00000019674	chr1	59230123	59230456	334	RF00100	misc_RNA			0	0	0	0	0	0
ENSSSCG00000034849	chr1	60259865	60260832	228	Unspecified	protein_coding			0	0	0	0	0	0
ENSSSCG00000004336	chr1	60770686	60944126	7661	EPHA7	protein_coding	EPH receptor A7 [Source:NCBI gene;Acc:100154222]	GO:0016021;GO:0004672;GO:0005524;GO:0006468;GO:0005515;GO:0005887;GO:0005003;GO:0007169;GO:0004713;GO:0000166;GO:0016301;GO:0016310;GO:0016020;GO:0016740;GO:0004714;GO:0018108;GO:0050919;GO:0005004;GO:0008046;GO:0045499;GO:0001934;GO:0007420;GO:0022407;GO:0031290;GO:0031952;GO:0043281;GO:0043525;GO:0048013;GO:0048671;GO:0048755;GO:0050730;GO:0051964;GO:0070372;GO:0072178;GO:0099175;GO:0098978;GO:…	87	31	43	69	48	170
ENSSSCG00000020518	chr1	62722215	62722312	98	RF00026	snRNA			0	0	0	0	0	0
ENSSSCG00000035648	chr1	62887684	62945655	6457	MANEA	protein_coding	mannosidase endo-alpha [Source:NCBI gene;Acc:100154996]	GO:0016798;GO:0005794	1021	1768	1320	2342	1878	1880
ENSSSCG00000004339	chr1	63638525	63700975	4852	UFL1	protein_coding	UFM1 specific ligase 1 [Source:NCBI gene;Acc:100153617]	GO:0016874;GO:0005789;GO:0034976;GO:0071568;GO:0008284;GO:0010468;GO:0031397;GO:0032088;GO:0032434;GO:0032880;GO:0033146;GO:0060252;GO:0071569;GO:1902065;GO:1990592;GO:0005737;GO:0005783;GO:0032991;GO:0043005;	1716	2531	2093	4115	3116	4652
ENSSSCG00000004340	chr1	63705936	63755534	4580	FHL5	protein_coding	four and a half LIM domains 5 [Source:NCBI gene;Acc:100152075]	GO:0005634;GO:0046872;GO:0030018;GO:0003713;GO:0045944	4	0	0	0	1	4
ENSSSCG00000035240	chr1	63911310	63973869	5788	GPR63	protein_coding	G protein-coupled receptor 63 [Source:NCBI gene;Acc:100152431]	GO:0016021;GO:0007186;GO:0004930;GO:0016020;GO:0005634;GO:0005829;GO:0005886;GO:0043235	336	169	196	326	171	297
ENSSSCG00000037906	chr1	64021525	64062137	293	Unspecified	protein_coding		GO:0032981;GO:0016020;GO:0016021	0	0	0	0	0	0
ENSSSCG00000004342	chr1	64037673	64045146	1632	NDUFAF4	protein_coding	NADH:ubiquinone oxidoreductase complex assembly factor 4 [Source:NCBI gene;Acc:100157673]	GO:0032981;GO:0010257;GO:0005739;GO:0031966	1049	683	493	794	851	875
ENSSSCG00000027002	chr1	64078668	64307190	6528	KLHL32	protein_coding	kelch like family member 32 [Source:NCBI gene;Acc:100621727]	GO:0005515	66	22	39	56	49	67
ENSSSCG00000004344	chr1	64306080	64460428	8403	MMS22L	protein_coding	MMS22 like, DNA repair protein [Source:NCBI gene;Acc:100513056]	;GO:0000724;GO:0031297;GO:0042555;GO:0005654;GO:0005829;GO:0035101;GO:0043596	1163	480	617	1558	1359	1302
ENSSSCG00000037227	chr1	64437311	64437630	320	RF00100	misc_RNA			0	0	0	0	0	0
ENSSSCG00000037301	chr1	64506850	64507171	282	Unspecified	protein_coding		GO:0003735;GO:0006412;GO:0005622;GO:0005840	2	3	10	5	2	10
ENSSSCG00000034317	chr1	64943610	64943716	107	RF00026	snRNA			0	0	0	0	0	0
ENSSSCG00000019812	chr1	65162859	65162949	91	MIR2113	miRNA	microRNA 2113 [Source:HGNC Symbol;Acc:HGNC:37058]		0	0	0	0	0	0
ENSSSCG00000018969	chr1	65460753	65460860	108	RF00026	snRNA			0	0	0	0	2	0
ENSSSCG00000004346	chr1	65835519	65848875	3158	POU3F2	protein_coding	POU class 3 homeobox 2 [Source:HGNC Symbol;Acc:HGNC:9215]	GO:0003700;GO:0006355;GO:0005634;GO:0003677;GO:0006357;GO:0007420;GO:0000978;GO:0001228;GO:0003713;GO:0042802;GO:0043565;GO:0007399;GO:0008284;GO:0008544;GO:0010629;GO:0014002;GO:0014044;GO:0021799;GO:0021869;GO:0021979;GO:0021985;GO:0022011;GO:0030182;GO:0040018;GO:0045595;GO:0045944;GO:0048663;GO:0048665;GO:0048666;GO:0050770;GO:0071310;GO:0005667	0	0	0	0	0	0
ENSSSCG00000004347	chr1	65872122	65935708	3278	FBXL4	protein_coding	F-box and leucine rich repeat protein 4 [Source:NCBI gene;Acc:100156082]	GO:0005515;GO:0016567;GO:0006511;GO:0004842;GO:0031146;GO:0005758;GO:0016607;GO:0019005	536	789	624	738	525	902
ENSSSCG00000004349	chr1	66228499	66346562	7459	Unspecified	protein_coding	coenzyme Q3, methyltransferase [Source:NCBI gene;Acc:100152047]	;GO:0016020;GO:0016021;GO:0006744;GO:0008425;GO:0016740;GO:0008168;GO:0032259;GO:0005739;GO:0005743;GO:0031314;GO:0004395;GO:0008689;GO:0010420;GO:0061542;GO:1990886	2461	2162	2612	3130	2769	2900
ENSSSCG00000037594	chr1	66321459	66381449	8727	PNISR	protein_coding	PNN interacting serine and arginine rich protein [Source:NCBI gene;Acc:100134950]	GO:0005829;GO:0016607;	4214	4741	4082	7717	6489	5905
ENSSSCG00000004351	chr1	66390523	66454771	3982	USP45	protein_coding	ubiquitin specific peptidase 45 [Source:NCBI gene;Acc:100152458]	GO:0008270;GO:0036459;GO:0016579;GO:0006511;GO:0016787;GO:0046872;GO:0008233;GO:0006508;GO:0008234;GO:0004843;GO:0006281;GO:0005634;GO:0005737	610	573	534	1201	1143	1146
ENSSSCG00000038757	chr1	66459980	66467850	2653	Unspecified	protein_coding	thiosulfate sulfurtransferase like domain containing 3 [Source:NCBI gene;Acc:100514380]	GO:0004792;GO:0016740	892	701	795	1152	824	1548
ENSSSCG00000004353	chr1	66471793	66499216	3854	CCNC	protein_coding	cyclin C [Source:NCBI gene;Acc:100153639]	GO:0016592;GO:0016538;GO:0000079;GO:0045944;GO:0005634;GO:0006357	4721	2323	3751	5311	5226	5480
ENSSSCG00000033772	chr1	66521549	66521980	354	Unspecified	protein_coding		GO:0003676;GO:0003735;GO:0006412;GO:0005622;GO:0005840;GO:0003723	17	12	10	9	6	14
ENSSSCG00000004354	chr1	66539061	66546406	2130	PRDM13	protein_coding	PR/SET domain 13 [Source:NCBI gene;Acc:100514742]	GO:0003676;GO:0005515;GO:0005634;GO:0000977;GO:0003700;GO:0000122;GO:0043565;GO:0031490;GO:0042054;GO:0016571;GO:0003682;GO:0022008	0	0	0	0	0	0
ENSSSCG00000004355	chr1	66579143	66580441	1218	Unspecified	protein_coding		GO:0016020;GO:0016021	63	35	28	12	10	18
ENSSSCG00000021699	chr1	66580563	66580775	213	Unspecified	protein_coding			51	16	20	6	10	18
ENSSSCG00000031854	chr1	66642754	66643547	762	Unspecified	protein_coding		GO:0003677;GO:0006275;GO:0030337;GO:0005634;GO:0006260;GO:0006259	17	2	3	7	6	6
ENSSSCG00000004356	chr1	66837664	66856947	1020	MCHR2	protein_coding	melanin concentrating hormone receptor 2 [Source:NCBI gene;Acc:733682]	GO:0016021;GO:0007186;GO:0004930;GO:0016020;GO:0007165;GO:0005887;GO:0008528;GO:0007218	0	0	0	0	0	0
ENSSSCG00000032685	chr1	66896959	66971110	792	Unspecified	lincRNA			0	0	0	0	1	0
ENSSSCG00000031404	chr1	67040173	67110910	429	Unspecified	lincRNA			4	1	0	0	0	0
ENSSSCG00000004357	chr1	67217960	67294756	4998	SIM1	protein_coding	SIM bHLH transcription factor 1 [Source:NCBI gene;Acc:100154026]	GO:0003700;GO:0006355;GO:0003677;GO:0046983;GO:0005515;GO:0005634;GO:0046982;GO:0001657	451	1177	272	457	505	358
ENSSSCG00000004358	chr1	67331948	67657114	7633	ASCC3	protein_coding	activating signal cointegrator 1 complex subunit 3 [Source:NCBI gene;Acc:100625273]	GO:0003676;GO:0005524;GO:0043140;GO:0006307;GO:0008283;GO:0032508;GO:0005634;GO:0005829;GO:0099053;GO:0008026	4288	7206	5526	9629	8236	7409
ENSSSCG00000019986	chr1	67377091	67377208	118	RF00001	rRNA			0	0	0	0	0	0
ENSSSCG00000004361	chr1	68289343	68679256	3068	GRIK2	protein_coding	glutamate ionotropic receptor kainate type subunit 2 [Source:NCBI gene;Acc:100516526]	GO:0016020;GO:0005216;GO:0006811;GO:0038023;GO:0004970;GO:0016021;GO:0005886;GO:0030054;GO:0045202;GO:0045211;GO:0034220;GO:0035235;GO:0099505;GO:0042734;GO:0008066;GO:0015277;GO:1904315;GO:0035249;GO:0050804;GO:0032983;GO:0005234;GO:0099507;GO:0001662;GO:0006874;GO:0007268;GO:0019228;GO:0042391;GO:0043524;GO:0048169;GO:0048172;GO:0050806;GO:0051967;GO:0060079;GO:0060080;GO:0014069;GO:0043025;GO:…	2	0	2	1	1	2
ENSSSCG00000032719	chr1	68916791	68919702	2618	Unspecified	protein_coding			0	0	0	0	0	0
ENSSSCG00000038448	chr1	69009241	69014828	811	Unspecified	protein_coding			2	0	2	0	0	2
ENSSSCG00000004364	chr1	70994036	71105046	3865	HACE1	protein_coding	HECT domain and ankyrin repeat containing E3 ubiquitin protein ligase 1 [Source:NCBI gene;Acc:100156102]	GO:0005515;GO:0004842;GO:0016740;GO:0016874;GO:0016567;GO:0017137;GO:0048365;GO:0006511;GO:0007030;GO:0030334;GO:0061025;GO:0070936;GO:0000139;GO:0005783;GO:0016604	1212	1967	1797	3133	2826	1991
ENSSSCG00000037612	chr1	71174509	71299820	5396	LIN28B	protein_coding	lin-28 homolog B [Source:NCBI gene;Acc:100738513]	GO:0008270;GO:0003676;GO:0003723;GO:0010587;GO:0031054;GO:0031123;GO:0005634;GO:0005730;GO:0005829	0	0	0	0	0	0
ENSSSCG00000004366	chr1	71314238	71360301	5296	BVES	protein_coding	blood vessel epicardial substance [Source:NCBI gene;Acc:100153106]	GO:0016020;GO:0016021;GO:0005198;GO:0030552;GO:0001921;GO:0002027;GO:0002244;GO:0002931;GO:0007507;GO:0007519;GO:0008360;GO:0016192;GO:0034446;GO:0040017;GO:0042391;GO:0043087;GO:0048278;GO:0060931;GO:0060973;GO:0090136;GO:2001135;GO:0005886;GO:0005901;GO:0005923;GO:0016328;GO:0030054;GO:0031253;GO:0042383;GO:0051146	689	948	1863	1158	2479	816
ENSSSCG00000004367	chr1	71377690	71400451	4920	POPDC3	protein_coding	popeye domain containing 3 [Source:NCBI gene;Acc:100151910]	GO:0016020;GO:0016021;GO:0007507;GO:0007519;GO:0042391;GO:0042383;GO:0030552;GO:0051146	266	731	162	222	240	204
ENSSSCG00000004368	chr1	71493233	71701083	6295	PREP	protein_coding	prolyl endopeptidase [Source:NCBI gene;Acc:445540]	GO:0004252;GO:0006508;GO:0008236;GO:0070008;GO:0005829;GO:0004175;GO:0005737;GO:0070012;GO:0005634;GO:0016787;GO:0008233	5441	3467	4238	3264	3381	4742
ENSSSCG00000038975	chr1	71831528	71837025	431	Unspecified	lincRNA			1	2	0	2	3	0
ENSSSCG00000034393	chr1	72084826	72094592	1348	Unspecified	lincRNA			0	0	0	0	0	0
ENSSSCG00000004369	chr1	72312082	72337411	7322	PRDM1	protein_coding	PR/SET domain 1 [Source:NCBI gene;Acc:100154284]	GO:0003676;GO:0005515;GO:0005634;GO:0005737;GO:0000977;GO:0003700;GO:0045165;GO:0043565;GO:0042826;GO:0031490;GO:0000978;GO:0001227;GO:1990841;GO:0000122;GO:0001701;GO:0001763;GO:0001892;GO:0001893;GO:0003170;GO:0003279;GO:0003281;GO:0007281;GO:0009791;GO:0010628;GO:0010629;GO:0032823;GO:0033082;GO:0035904;GO:0042127;GO:0042462;GO:0048844;GO:0051136;GO:0060576;GO:0060707;GO:0060976;GO:1990654	104	472	78	136	71	106
ENSSSCG00000004370	chr1	72345004	72520448	9533	ATG5	protein_coding	autophagy related 5 [Source:NCBI gene;Acc:100739102]	GO:0005737;GO:0006914;GO:0016020;GO:0034045;GO:0000045;GO:0000422;GO:0006995;GO:0019776;GO:0006501;GO:0034274;GO:0001974;GO:0002739;GO:0009267;GO:0009620;GO:0016236;GO:0019725;GO:0019883;GO:0031397;GO:0035973;GO:0039689;GO:0042311;GO:0042493;GO:0043066;GO:0043687;GO:0045060;GO:0048840;GO:0050765;GO:0051279;GO:0055015;GO:0060047;GO:0060548;GO:0061739;GO:0070257;GO:0071500;GO:0075044;GO:1902017;GO:…	2725	2480	2418	3739	3473	3305
ENSSSCG00000032933	chr1	72466677	72532575	315	Unspecified	protein_coding		GO:0005737;GO:0006914	0	0	0	0	0	0
ENSSSCG00000004371	chr1	72552768	72763556	7257	CRYBG1	protein_coding	crystallin beta-gamma domain containing 1 [Source:NCBI gene;Acc:100521168]		8443	6411	5405	7317	6512	7600
ENSSSCG00000035339	chr1	72603383	72603489	107	RF00026	snRNA			0	0	0	0	0	0
ENSSSCG00000004373	chr1	72762855	72815540	9436	RTN4IP1	protein_coding	reticulon 4 interacting protein 1 [Source:NCBI gene;Acc:100519752]	GO:0055114;GO:0016491;GO:0008270;GO:0005739;GO:0005741	2259	1179	1470	1606	1630	2270
ENSSSCG00000004374	chr1	72814782	72846866	3752	QRSL1	protein_coding	glutaminyl-tRNA amidotransferase subunit QRSL1 [Source:NCBI gene;Acc:100627457]	GO:0006412;GO:0050567;GO:0030956;GO:0004040;GO:0000166;GO:0005524;GO:0016740;GO:0005739;GO:0016874;GO:0016884;GO:0032543;GO:0070681;GO:0031647	2113	1406	1549	1592	1900	2478
ENSSSCG00000019893	chr1	72905181	72905287	107	RF00026	snRNA			0	0	0	0	0	0
ENSSSCG00000037071	chr1	72990740	73131269	426	Unspecified	protein_coding	transmembrane protein 256-like [Source:NCBI gene;Acc:100521350]	;GO:0016020;GO:0016021	1041	606	841	444	559	1018
ENSSSCG00000031023	chr1	73119759	73124357	1841	Unspecified	protein_coding		GO:0007155;GO:0031362	17055	20186	7387	16256	11089	12604
ENSSSCG00000037985	chr1	73162374	73174644	2488	C6orf203	protein_coding	chromosome 1 C6orf203 homolog [Source:NCBI gene;Acc:100157575]		866	893	722	989	946	1280
ENSSSCG00000031159	chr1	73184755	73224834	7158	BEND3	protein_coding	BEN domain containing 3 [Source:NCBI gene;Acc:110260428]	GO:0003677;GO:0000183;GO:0005720;GO:0000182;GO:0000122;GO:0006306;GO:0034773;GO:0036124;GO:0043967;GO:0051260;GO:0080182;GO:0098532;GO:1903580;GO:0005654;GO:0005730	971	710	636	519	654	711
ENSSSCG00000036168	chr1	73249003	73510535	3800	PDSS2	protein_coding	decaprenyl diphosphate synthase subunit 2 [Source:NCBI gene;Acc:100312977]	GO:0008299;GO:0016740;GO:0000010;GO:0046982;GO:0050347;GO:0006744;GO:0050878;GO:0051290;GO:0005829;GO:1990234	940	729	629	670	827	974
ENSSSCG00000004379	chr1	73549183	73702017	3257	SOBP	protein_coding	sine oculis binding protein homolog [Source:NCBI gene;Acc:100521699]	GO:0032184;GO:0007605;GO:0007626;GO:0042472;GO:0050890;GO:0090102;GO:0005634	97	158	81	97	135	29
ENSSSCG00000040159	chr1	73720749	73721078	273	Unspecified	protein_coding			23	42	14	6	21	8
ENSSSCG00000033392	chr1	73840652	73968754	10362	SCML4	protein_coding	Scm polycomb group protein like 4 [Source:NCBI gene;Acc:100154280]	GO:0005515;GO:0005654	16	13	5	11	21	21
ENSSSCG00000004382	chr1	74000950	74078610	5901	SEC63	protein_coding	SEC63 homolog, protein translocation regulator [Source:NCBI gene;Acc:100152304]	GO:0031204;GO:0016020;GO:0016021;GO:0005783;GO:0001889;GO:0006614;GO:0006620;GO:0006807;GO:0010259;GO:0031207;GO:0005623	7934	13079	8601	13598	11369	13018
ENSSSCG00000004383	chr1	74139330	74181165	3373	OSTM1	protein_coding	osteoclastogenesis associated transmembrane protein 1 [Source:NCBI gene;Acc:100049681]	GO:0016020;GO:0016021;GO:0030316;GO:0005829	2842	4795	3350	5134	4061	4849
ENSSSCG00000004384	chr1	74271042	74292681	3160	NR2E1	protein_coding	nuclear receptor subfamily 2 group E member 1 [Source:NCBI gene;Acc:100155153]	GO:0008270;GO:0003700;GO:0043565;GO:0006355;GO:0005634;GO:0003677;GO:0003707;GO:0046872;GO:0043401;GO:0045944;GO:0001227;GO:0001228;GO:0019899;GO:0042826;GO:0000122;GO:0001662;GO:0002118;GO:0007420;GO:0007601;GO:0008284;GO:0008347;GO:0021542;GO:0021764;GO:0021772;GO:0021819;GO:0021872;GO:0021895;GO:0021960;GO:0021987;GO:0030198;GO:0035019;GO:0035176;GO:0043010;GO:0043066;GO:0045165;GO:0045665;GO:…	18	27	56	30	36	23
ENSSSCG00000004385	chr1	74306450	74349466	1550	SNX3	protein_coding	sorting nexin 3 [Source:NCBI gene;Acc:100627262]	GO:0035091;GO:1901981;GO:0019903;GO:0032266;GO:0009617;GO:0010324;GO:0022615;GO:0030111;GO:0042177;GO:0046597;GO:0050765;GO:0051224;GO:0070676;GO:2000642;GO:0005737;GO:0005769;GO:0005829;GO:0010008;GO:0030136;GO:0030904;GO:0031901;GO:0032009	5266	5319	5562	6439	6919	6542
ENSSSCG00000040199	chr1	74367425	74591853	4845	AFG1L	protein_coding	AFG1 like ATPase [Source:NCBI gene;Acc:100155926]	GO:0005524;GO:0005739;GO:0016887;GO:0005737;GO:0006123;GO:0007005;GO:0035694;GO:0031966	378	481	443	655	531	737
ENSSSCG00000004387	chr1	74626672	74760325	7472	FOXO3	protein_coding	forkhead box O3 [Source:NCBI gene;Acc:733621]	GO:0003700;GO:0043565;GO:0006355;GO:0003677;GO:0045944;GO:0005634;GO:0000981;GO:0005737;GO:0008134;GO:0000122;GO:0008286;GO:0042593;GO:0000978;GO:0001227;GO:0001228;GO:0008013;GO:0019901;GO:0031490;GO:0034246;GO:0001542;GO:0001544;GO:0001547;GO:0001556;GO:0006357;GO:0006390;GO:0006417;GO:0010508;GO:0014737;GO:0030330;GO:0030336;GO:0033209;GO:0034599;GO:0042594;GO:0043065;GO:0043525;GO:0045648;GO:…	2840	3572	3339	2874	2175	3678
ENSSSCG00000004388	chr1	74923831	75078468	3146	Unspecified	protein_coding	armadillo repeat containing 2 [Source:NCBI gene;Acc:100523341]	GO:0005515	71	139	37	41	43	65
ENSSSCG00000038818	chr1	74930300	74960494	839	Unspecified	protein_coding			132	285	126	124	124	173
ENSSSCG00000004390	chr1	75056562	75170379	3978	SESN1	protein_coding	sestrin 1 [Source:NCBI gene;Acc:100523876]	GO:0005634;GO:1901031;GO:0070728;GO:0034198;GO:0042149;GO:0072593;GO:0098869;GO:1904262;GO:0001650;GO:0005737;GO:0061700;GO:0055114;GO:0031932;GO:0071230;GO:0016684;GO:0016239;GO:0071233;GO:1990253	240	472	499	603	476	512
ENSSSCG00000004389	chr1	75118461	75118781	321	Unspecified	protein_coding	60S ribosomal protein L36a-like [Source:NCBI gene;Acc:102163847]	GO:0003735;GO:0006412;GO:0005622;GO:0005840;GO:0022625	9	1	3	2	2	7
ENSSSCG00000004391	chr1	75171048	75227032	1968	CEP57L1	protein_coding	centrosomal protein 57 like 1 [Source:NCBI gene;Acc:100739336]	GO:0008017;GO:0042802;GO:0043015;GO:0005813	147	98	184	245	216	247
ENSSSCG00000004415	chr1	75272050	75431503	6747	Unspecified	protein_coding	coiled-coil domain containing 162, pseudogene [Source:NCBI gene;Acc:100514885]		80	105	63	104	90	52
ENSSSCG00000004414	chr1	75428689	75457898	3422	Unspecified	protein_coding	CD164 molecule [Source:NCBI gene;Acc:100152548]	GO:0016020;GO:0016021;GO:0005764;GO:0005768;GO:0031410	23266	22615	20913	34069	34462	37501
ENSSSCG00000035239	chr1	75437530	75462332	180	Unspecified	protein_coding		GO:0016020;GO:0016021	3	4	3	3	1	0
ENSSSCG00000004413	chr1	75465299	75508244	1043	PPIL6	protein_coding	peptidylprolyl isomerase like 6 [Source:NCBI gene;Acc:100157379]	GO:0003755;GO:0000413;GO:0016853;GO:0051082;GO:0042026;GO:0016018	0	19	1	1	2	2
ENSSSCG00000004408	chr1	75508298	75512153	2376	SMPD2	protein_coding	sphingomyelin phosphodiesterase 2 [Source:NCBI gene;Acc:100152155]	GO:0016020;GO:0016021;GO:0005901;GO:0004767;GO:0006684;GO:0006685	1823	1584	1103	627	937	1291
ENSSSCG00000004412	chr1	75508815	75522661	6601	MICAL1	protein_coding	microtubule associated monooxygenase, calponin and LIM domain containing 1 [Source:NCBI gene;Acc:100153346]	GO:0005515;GO:0071949;GO:0004497;GO:0046872;GO:0005737;GO:0003779;GO:0016709;GO:0030042;GO:0019417;GO:0005886;GO:0051015;GO:0055114;GO:0015629;GO:0016174;GO:0017124;GO:0017137;GO:0019901;GO:0001933;GO:0043066;GO:0043154;GO:1903305;GO:0030496;GO:0045171;GO:1990026	3991	6601	4324	1573	2039	2663
ENSSSCG00000004411	chr1	75531036	75548772	3614	ZBTB24	protein_coding	zinc finger and BTB domain containing 24 [Source:NCBI gene;Acc:100739723]	GO:0003676;GO:0005515;GO:0045944;GO:0003700;GO:0000122;GO:0005654;GO:0044212;GO:0002244	917	1002	698	915	762	1015
ENSSSCG00000004410	chr1	75558532	75572860	1281	Unspecified	protein_coding		GO:0005524;GO:0006139;GO:0019205;GO:0016310	0	0	0	0	0	0
ENSSSCG00000033739	chr1	75597071	75683949	3423	Unspecified	protein_coding	adenylate kinase 9 [Source:NCBI gene;Acc:102166322]	GO:0005524;GO:0006139;GO:0019205;GO:0016310	2	1	0	0	0	0
ENSSSCG00000033916	chr1	75600049	75600538	171	Unspecified	protein_coding		GO:0003735;GO:0006412;GO:0005622;GO:0005840	12	5	12	5	4	9
ENSSSCG00000004405	chr1	75693531	75847515	4370	FIG4	protein_coding	FIG4 phosphoinositide 5-phosphatase [Source:NCBI gene;Acc:100511669]	GO:0042578;GO:0016020;GO:0016021;GO:0007033;GO:0007626;GO:0031642;GO:0032288;GO:0043473;GO:0046488;GO:0048666;GO:0005811;GO:0010008;GO:0043231	1240	1095	1331	1459	1290	1657
ENSSSCG00000004406	chr1	75980382	75981771	1390	Unspecified	protein_coding	G protein-coupled receptor 6 [Source:NCBI gene;Acc:100511485]	GO:0016021;GO:0007186;GO:0004930;GO:0016020;GO:0007165	0	0	0	0	0	0
ENSSSCG00000004404	chr1	76107530	76180306	3349	Unspecified	protein_coding	WASP family member 1 [Source:NCBI gene;Acc:100154562]	GO:0005856;GO:0003779;GO:0030036	212	271	190	169	373	190
ENSSSCG00000004403	chr1	76179164	76234685	3941	CDC40	protein_coding	cell division cycle 40 [Source:NCBI gene;Acc:100511111]	GO:0005515;GO:0000398;GO:0071013;GO:0005634;GO:0016607;GO:0071007	1662	2573	1763	2656	2262	2866
ENSSSCG00000004402	chr1	76217320	76367756	3810	METTL24	protein_coding	methyltransferase like 24 [Source:NCBI gene;Acc:100736631]	;GO:0016740;GO:0008168;GO:0032259	4	9	12	10	13	16
ENSSSCG00000004401	chr1	76391112	76417944	2777	DDO	protein_coding	D-aspartate oxidase [Source:NCBI gene;Acc:100037287]	GO:0055114;GO:0016491;GO:0071949;GO:0003884;GO:0046416;GO:0005737;GO:0008445;GO:0048037;GO:0006531;GO:0006533;GO:0007320;GO:0007625;GO:0019478;GO:0042445;GO:0005829;GO:0016020;GO:0016021	245	129	528	249	201	732
ENSSSCG00000004399	chr1	76421581	76468406	4643	SLC22A16	protein_coding	solute carrier family 22 member 16 [Source:NCBI gene;Acc:100525793]	GO:0016021;GO:0055085;GO:0022857;GO:0016020;GO:1902603;GO:0005275;GO:0015101;GO:0015226;GO:0007338;GO:0015695;GO:0015837;GO:0015879;GO:0030317;GO:0046717	38	0	11	13	3	146
ENSSSCG00000037424	chr1	76589052	76793931	6693	CDK19	protein_coding	cyclin dependent kinase 19 [Source:NCBI gene;Acc:100525621]	GO:0004672;GO:0005524;GO:0006468;GO:0000166;GO:0004674;GO:0016301;GO:0016310;GO:0005634;GO:0005829;GO:0051726;GO:0004693;GO:0016592	1036	937	1480	1857	1129	1504
ENSSSCG00000004396	chr1	76675741	76676106	366	Unspecified	protein_coding		GO:0005737;GO:0006914	0	1	0	1	0	0
ENSSSCG00000035433	chr1	76707023	76713882	1386	Unspecified	protein_coding		GO:0004672;GO:0005524;GO:0006468	3	8	9	6	11	12
ENSSSCG00000004392	chr1	76839731	76863722	2828	AMD1	protein_coding	adenosylmethionine decarboxylase 1 [Source:NCBI gene;Acc:100155925]	GO:0006597;GO:0004014;GO:0008295;GO:0005829;GO:0016829;GO:0016831;GO:0006596;GO:0019810;GO:0006557	10483	10881	6345	15147	15431	10510
ENSSSCG00000004393	chr1	76896823	76909858	2060	GTF3C6	protein_coding	general transcription factor IIIC subunit 6 [Source:NCBI gene;Acc:100525020]	GO:0003677;GO:0006383;GO:0000127;GO:0005654;GO:0016604	2372	2268	2418	3941	3517	3548
ENSSSCG00000004394	chr1	76917171	76960111	3011	RPF2	protein_coding	ribosome production factor 2 homolog [Source:NCBI gene;Acc:100525264]	GO:0019843;GO:0000027;GO:0000470;GO:0008097;GO:0042273;GO:1901796;GO:1902570;GO:0005634;GO:0005730;GO:0000463	3036	1849	1762	2644	2641	2712
ENSSSCG00000004419	chr1	76998385	77171084	9924	MFSD4B	protein_coding	solute carrier family 16 member 10 [Source:NCBI gene;Acc:100513770]	GO:0016021;GO:0055085;GO:0005887;GO:0015173;GO:0015349;GO:0016020;GO:0015801;GO:0070327;GO:0008643;GO:1904659;GO:0005355	714	525	731	611	605	640
ENSSSCG00000025703	chr1	77195253	77401051	13004	REV3L	protein_coding	REV3 like, DNA directed polymerase zeta catalytic subunit [Source:NCBI gene;Acc:100513963]	GO:0003677;GO:0000166;GO:0003676;GO:0003887;GO:0006281;GO:0019985;GO:0016035;GO:0090305;GO:0042276;GO:0005730	641	3149	1333	2879	1987	2010
ENSSSCG00000004420	chr1	77484191	77523887	2053	TRAF3IP2	protein_coding	TRAF3 interacting protein 2 [Source:NCBI gene;Acc:100157000]	;GO:0006959;GO:0043123;GO:0005102;GO:0001783;GO:0002230;GO:0048305	2006	3704	1851	1100	1558	1569
ENSSSCG00000004421	chr1	77584483	77810575	3590	FYN	protein_coding	FYN proto-oncogene, Src family tyrosine kinase [Source:NCBI gene;Acc:791125]	GO:0004672;GO:0005524;GO:0006468;GO:0005515;GO:0004713;GO:0000166;GO:0016301;GO:0016310;GO:0016020;GO:0005634;GO:0005737;GO:0046872;GO:0016740;GO:0002376;GO:0005886;GO:0007275;GO:0002250;GO:0004715;GO:0001664;GO:0005102;GO:0015631;GO:0019899;GO:0042802;GO:0043014;GO:0044325;GO:0046875;GO:0048156;GO:0070851;GO:0097718;GO:0001764;GO:0003015;GO:0007166;GO:0007169;GO:0008360;GO:0010629;GO:0010976;GO:…	495	838	806	674	276	409
ENSSSCG00000032035	chr1	77983209	77983315	107	RF00026	snRNA			0	0	0	0	0	0
ENSSSCG00000004422	chr1	78005360	78021145	5091	CCN6	protein_coding	cellular communication network factor 6 [Source:NCBI gene;Acc:100155801]	GO:0005576;GO:0005520;GO:0051881;GO:1903426;GO:0005615;GO:0005739;GO:0005783;GO:0005178;GO:0007155;GO:0031012;GO:0008201;GO:0060548	10	12	2	8	3	0
ENSSSCG00000004423	chr1	78018433	78048438	2612	TUBE1	protein_coding	tubulin epsilon 1 [Source:NCBI gene;Acc:100154975]	GO:0003924;GO:0005525;GO:0005874;GO:0007017;GO:0000166;GO:0005737;GO:0005200;GO:0000226;GO:0000278	462	243	367	745	561	361
ENSSSCG00000036621	chr1	78048480	78066722	4181	FAM229B	protein_coding	family with sequence similarity 229 member B [Source:NCBI gene;Acc:100623109]		2	7	0	0	1	6
ENSSSCG00000004425	chr1	78072305	78223968	5424	LAMA4	protein_coding	laminin subunit alpha 4 [Source:NCBI gene;Acc:100154581]	GO:0007155;GO:0005102;GO:0030334;GO:0030155;GO:0045995;GO:0062023;GO:0005201;GO:0001568;GO:0050873;GO:0120163;GO:0005604;GO:0031594;GO:0043083	127	1833	389	373	540	477
ENSSSCG00000004427	chr1	78251409	78252565	735	Unspecified	protein_coding		GO:0003676;GO:0045944;GO:0005737;GO:0003723;GO:1990904;GO:0003682;GO:0005654;GO:0005813;GO:0005730;GO:0042393;GO:0006338;GO:0000055;GO:0042273;GO:0010824;GO:0000056;GO:0006407;GO:0042274	0	0	0	0	0	0
ENSSSCG00000037803	chr1	79789752	79796128	4583	MARCKS	protein_coding	myristoylated alanine rich protein kinase C substrate [Source:NCBI gene;Acc:100517207]	GO:0005516;GO:0016301;GO:0016310;GO:0005080;GO:0042802;GO:0051015;GO:0051017;GO:0051260;GO:0051764;GO:0005737;GO:0005813;GO:0005938;GO:0016020;GO:0032432;GO:0042585	2507	2768	3058	3980	3050	7644
ENSSSCG00000004432	chr1	79866670	79901587	3110	HDAC2	protein_coding	histone deacetylase 2 [Source:NCBI gene;Acc:100156170]	GO:0004407;GO:0016575;GO:0045944;GO:0005634;GO:0016787;GO:0046872;GO:0006325;GO:0032041;GO:0000118;GO:0070822;GO:0070932;GO:0070933;GO:0001103;GO:0008134;GO:0019899;GO:0033558;GO:0042826;GO:0043565;GO:0051059;GO:0000122;GO:0006344;GO:0008284;GO:0010870;GO:0043433;GO:0045862;GO:0045892;GO:0005737;GO:0016580;GO:0016581;GO:0032991;GO:0035098	8753	7181	8422	11968	9781	10108
ENSSSCG00000004433	chr1	79956488	80245224	3093	HS3ST5	protein_coding	heparan sulfate-glucosamine 3-sulfotransferase 5 [Source:NCBI gene;Acc:100155403]	GO:0008146;GO:0016740;GO:0008467;GO:0034483;GO:0006477;GO:0015012;GO:0015015;GO:0046596;GO:0050819	1	0	0	1	0	0
ENSSSCG00000040108	chr1	79971579	79973019	456	Unspecified	protein_coding			0	0	1	0	0	0
ENSSSCG00000004434	chr1	81603273	81714250	7241	FRK	protein_coding	fyn related Src family tyrosine kinase [Source:NCBI gene;Acc:100157810]	GO:0004672;GO:0005524;GO:0006468;GO:0005515;GO:0004713;GO:0000166;GO:0016301;GO:0016310;GO:0016740;GO:0004715;GO:0005102;GO:0007169;GO:0030154;GO:0038083;GO:0031234;GO:0000122;GO:0005634;GO:0005829	600	1000	672	994	910	255
ENSSSCG00000004435	chr1	81745957	81880688	3003	NT5DC1	protein_coding	5'-nucleotidase domain containing 1 [Source:NCBI gene;Acc:100156192]	GO:0016311;GO:0008253;	2035	1135	859	2016	2564	2038
ENSSSCG00000004436	chr1	81765724	81773837	3249	COL10A1	protein_coding	collagen type X alpha 1 chain [Source:NCBI gene;Acc:448809]	GO:0005515;GO:0005576;GO:0005581	0	0	0	0	2	0
ENSSSCG00000004439	chr1	81891717	81893018	1302	TSPYL4	protein_coding	TSPY like 4 [Source:NCBI gene;Acc:100520347]	GO:0005634;GO:0006334	284	254	376	120	140	206
ENSSSCG00000004438	chr1	81908075	81909384	1260	TSPYL1	protein_coding	TSPY like 1 [Source:NCBI gene;Acc:100518283]	GO:0005634;GO:0006334;GO:0019899;GO:0005730	1166	1372	1484	746	820	987
ENSSSCG00000004441	chr1	81996969	82063845	4591	Unspecified	protein_coding	dermatan sulfate epimerase [Source:NCBI gene;Acc:100625171]	GO:0016020;GO:0016021	9694	8200	6739	7897	9061	8094
ENSSSCG00000036064	chr1	82085472	82091407	4958	CALHM6	protein_coding	calcium homeostasis modulator family member 6 [Source:NCBI gene;Acc:100158219]	GO:0016020;GO:0016021	2	0	3	1	3	4
ENSSSCG00000040660	chr1	82102137	82144255	793	TRAPPC3L	protein_coding	trafficking protein particle complex 3 like [Source:NCBI gene;Acc:106508932]	GO:0030008;GO:0048193;GO:0005783;GO:0005794;GO:0016192	0	0	0	0	0	0
ENSSSCG00000031898	chr1	82109065	82117052	3517	CALHM5	protein_coding	calcium homeostasis modulator family member 5 [Source:NCBI gene;Acc:100738794]	GO:0016020;GO:0016021	35	15	11	42	11	37
ENSSSCG00000004445	chr1	82150167	82155098	2120	Unspecified	protein_coding	calcium homeostasis modulator family member 4 [Source:NCBI gene;Acc:100154559]	GO:0016020;GO:0016021;GO:0005887	0	0	0	0	0	0
ENSSSCG00000004446	chr1	82161698	82182177	2983	Unspecified	protein_coding	RWD domain containing 1 [Source:NCBI gene;Acc:100153343]	GO:0005515;GO:0002181;GO:0005844	4679	3777	3854	4839	3741	4824
ENSSSCG00000025656	chr1	82215855	82251016	887	Unspecified	protein_coding		GO:0008146;GO:0016740	0	0	0	0	0	0
ENSSSCG00000023415	chr1	82251239	82279682	1923	Unspecified	protein_coding	amine sulfotransferase-like [Source:NCBI gene;Acc:100152150]	GO:0008146;GO:0016740	0	0	0	0	0	0
ENSSSCG00000040797	chr1	82324677	82342396	826	Unspecified	protein_coding		GO:0008146;GO:0016740	0	0	0	0	0	0
ENSSSCG00000039505	chr1	82354584	82355055	384	Unspecified	protein_coding			1	0	0	0	0	0
ENSSSCG00000004450	chr1	82371339	82387717	1713	LGSN	protein_coding	lengsin, lens protein with glutamine synthetase domain [Source:HGNC Symbol;Acc:HGNC:21016]	GO:0003824;GO:0006807;GO:0004356;GO:0006542;GO:0016020;GO:0005886	0	0	0	0	0	0
ENSSSCG00000004451	chr1	82428081	82432707	423	RIPPLY2	protein_coding	ripply transcriptional repressor 2 [Source:NCBI gene;Acc:100521595]	GO:0005634;GO:0000122;GO:0001503;GO:0001756;GO:0007219;GO:0007368;GO:0009798;GO:0009880;GO:0010468;GO:0032525;GO:0036342;GO:0060349	0	0	0	0	0	0
ENSSSCG00000004453	chr1	82540819	82697227	3869	SNAP91	protein_coding	synaptosome associated protein 91 [Source:NCBI gene;Acc:100521763]	GO:0048268;GO:0005543;GO:0030136;GO:0005545;GO:0030276;GO:0005886;GO:0006897;GO:0042734;GO:0000149;GO:0008021;GO:0048488;GO:0005546;GO:0032050;GO:0006900;GO:0016185;GO:0072583;GO:2000369;GO:0005905;GO:0098894	0	0	0	3	3	3
ENSSSCG00000004452	chr1	82714898	82734872	3007	PRSS35	protein_coding	serine protease 35 [Source:NCBI gene;Acc:100156168]	GO:0004252;GO:0006508;GO:0008233	819	3120	1066	887	2865	937
ENSSSCG00000004454	chr1	82794964	82989908	3986	ME1	protein_coding	malic enzyme 1 [Source:NCBI gene;Acc:397538]	GO:0055114;GO:0051287;GO:0004471;GO:0004470;GO:0016491;GO:0046872;GO:0005739;GO:0006090;GO:0004473;GO:0006108;GO:0030145;GO:0051262;GO:1902031	5203	8973	5876	7407	9133	7238
ENSSSCG00000029129	chr1	82996827	83003595	4836	RWDD2A	protein_coding	RWD domain containing 2A [Source:NCBI gene;Acc:100155667]	GO:0005515	489	691	578	511	551	791
ENSSSCG00000004456	chr1	83003691	83029096	1749	PGM3	protein_coding	phosphoglucomutase 3 [Source:NCBI gene;Acc:100156015]	GO:0000287;GO:0005975;GO:0016868;GO:0071704;GO:0004610;GO:0016853;GO:0046872;GO:0006048;GO:0004614;GO:0006487;GO:0006493;GO:0007283;GO:0019255;GO:0030097	5910	6349	4939	5681	6305	7699
ENSSSCG00000004457	chr1	83026514	83141042	10444	DOP1A	protein_coding	DOP1 leucine zipper like protein A [Source:NCBI gene;Acc:100154796]	GO:0006895;GO:0005829;GO:0005768;GO:0005802	1874	3904	1652	2493	2284	2858
ENSSSCG00000026346	chr1	83140095	83366841	2028	UBE3D	protein_coding	ubiquitin protein ligase E3D [Source:NCBI gene;Acc:100739214]	GO:0030332;GO:0044390;GO:0061630;GO:0000209;GO:0006513;GO:0051865;GO:0000151;GO:0016874	750	385	576	526	542	851
ENSSSCG00000034941	chr1	83239899	83241232	1050	Unspecified	protein_coding		GO:0005515;GO:0003746;GO:0006414;GO:0006412	22	15	20	14	9	21
ENSSSCG00000004458	chr1	83847819	83850881	2350	TPBG	protein_coding	trophoblast glycoprotein [Source:NCBI gene;Acc:100158028]	GO:0005515;GO:0016020;GO:0016021;GO:0051965;GO:0005737;GO:0005783	1891	2779	1657	2288	1928	1503
ENSSSCG00000032485	chr1	83910831	83911513	537	Unspecified	protein_coding		GO:0003729;GO:0006378;GO:0005849	2	0	2	5	7	0
ENSSSCG00000004460	chr1	83973536	84070798	6252	IBTK	protein_coding	inhibitor of Bruton tyrosine kinase [Source:NCBI gene;Acc:100153597]	GO:0005515;GO:0061099;GO:0019901;GO:0030292;GO:0001933;GO:0051209;GO:0005654;GO:0005737	4038	6663	4447	8462	6434	8293
ENSSSCG00000031482	chr1	84378453	84379044	471	Unspecified	protein_coding	60S ribosomal protein L18 pseudogene [Source:NCBI gene;Acc:751868]	GO:0003735;GO:0006412;GO:0005622;GO:0005840	0	0	0	0	0	0
ENSSSCG00000004464	chr1	84545028	84552134	5706	TENT5A	protein_coding	terminal nucleotidyltransferase 5A [Source:NCBI gene;Acc:100156873]	GO:1990817;GO:0009617	371	677	369	577	663	228
ENSSSCG00000039755	chr1	85096972	85097045	74	Unspecified	miRNA			0	0	0	0	0	0
ENSSSCG00000004465	chr1	85755743	86017666	1645	BCKDHB	protein_coding	branched chain keto acid dehydrogenase E1 subunit beta [Source:NCBI gene;Acc:100142669]	GO:0003824;GO:0005739;GO:0055114;GO:0003826;GO:0009083;GO:0005947;GO:0007584	896	927	688	604	717	1206
ENSSSCG00000004466	chr1	86076583	86125748	5121	TTK	protein_coding	TTK protein kinase [Source:NCBI gene;Acc:100157649]	GO:0004672;GO:0005524;GO:0006468;GO:0005515;GO:0007093;GO:0004712;GO:0051304;GO:0005634;GO:0005819;GO:0018105;GO:0004674;GO:0007094;GO:0000776;GO:0007059;GO:0042803;GO:0043515;GO:0016321;GO:0018107;GO:0018108;GO:0033316;GO:0034501;GO:0034502;GO:0046777;GO:1903096;GO:0005737	2934	736	2312	5152	4307	3815
ENSSSCG00000039743	chr1	86129510	86130954	1065	Unspecified	protein_coding		GO:0004672;GO:0005524;GO:0006468	0	0	2	0	0	0
ENSSSCG00000028080	chr1	86163084	86196000	4141	ELOVL4	protein_coding	ELOVL fatty acid elongase 4 [Source:NCBI gene;Acc:100511670]	GO:0016021;GO:0016020;GO:0016740;GO:0006629;GO:0102336;GO:0102337;GO:0102338;GO:0102756;GO:0006631;GO:0006633;GO:0030176;GO:0009922;GO:0019367;GO:0030148;GO:0034625;GO:0034626;GO:0042761;GO:0005783;GO:0005789;GO:0006636;GO:0035338	133	256	130	182	151	130
ENSSSCG00000032015	chr1	86417486	86481523	2337	SH3BGRL2	protein_coding	SH3 domain binding glutamate rich protein like 2 [Source:NCBI gene;Acc:100510992]	GO:0005654;GO:0031965	1470	1183	964	1162	1322	1307
ENSSSCG00000004469	chr1	86516395	86685073	4720	LCA5	protein_coding	lebercilin LCA5 [Source:NCBI gene;Acc:100152810]	GO:0005930;GO:0042073;GO:0044877;GO:0005929;GO:0032391;	124	244	156	238	173	254
ENSSSCG00000004470	chr1	86954328	86987461	1100	HMGN3	protein_coding	high mobility group nucleosomal binding domain 3 [Source:NCBI gene;Acc:100512571]	GO:0005634;GO:0003682;GO:0000785;GO:0045944;GO:0031492;GO:0061178	2541	1592	2312	2696	2638	3000
ENSSSCG00000033508	chr1	87116127	87116440	243	Unspecified	protein_coding			4	11	5	10	9	10
ENSSSCG00000004473	chr1	87117224	87242674	5466	PHIP	protein_coding	pleckstrin homology domain interacting protein [Source:NCBI gene;Acc:100155644]	GO:0005515;GO:0008286;GO:0005158;GO:0005634;GO:0006357;GO:0007010;GO:0008360;GO:0070577;GO:0022604;GO:0045944;GO:2001237	1633	1875	1647	3800	2844	2633
ENSSSCG00000004472	chr1	87290826	87329926	3243	IRAK1BP1	protein_coding	interleukin 1 receptor associated kinase 1 binding protein 1 [Source:NCBI gene;Acc:100156851]	GO:0007249;GO:0006955;GO:0016301;GO:0016310	340	277	329	393	359	435
ENSSSCG00000034152	chr1	88187505	88399111	4007	MEI4	protein_coding	meiotic double-stranded break formation protein 4 [Source:NCBI gene;Acc:102160249]	GO:0006310;GO:0042138;GO:0007129;GO:0007283;GO:0048477;GO:0000800	0	0	3	1	0	2
ENSSSCG00000004475	chr1	88596215	88601044	2725	Unspecified	pseudogene			1112	2224	3007	2171	2337	1587
ENSSSCG00000038755	chr1	88884002	88885286	987	Unspecified	protein_coding			0	0	0	0	0	0
ENSSSCG00000004477	chr1	89836325	89986396	2734	IMPG1	protein_coding	interphotoreceptor matrix proteoglycan 1 [Source:NCBI gene;Acc:100157094]	GO:0007601	0	0	0	0	0	0
ENSSSCG00000037640	chr1	89846523	89879400	372	Unspecified	protein_coding		GO:0007601	0	0	0	0	0	0
ENSSSCG00000004478	chr1	89994480	90084765	3762	MYO6	protein_coding	myosin VI [Source:NCBI gene;Acc:397085]	GO:0005524;GO:0003774;GO:0016459;GO:0051015;GO:0000166;GO:0003779;GO:0006897;GO:0030330;GO:0045944;GO:0051046;GO:0001726;GO:0005634;GO:0005654;GO:0005737;GO:0005794;GO:0016591;GO:0031410;GO:0031941;GO:0031965;GO:0045334;GO:0048471	9006	12259	7095	11468	9651	19349
ENSSSCG00000020702	chr1	90166647	90300286	5296	SENP6	protein_coding	SUMO specific peptidase 6 [Source:NCBI gene;Acc:100155462]	GO:0006508;GO:0008234;GO:0008233;GO:0070139;GO:0016926;GO:0070646;GO:0090169;GO:0090234;GO:0005654;GO:0005829;GO:0005634;GO:0005737	3536	6835	4904	9364	7407	7962
ENSSSCG00000019589	chr1	90188271	90188438	168	RF00003	snRNA			0	0	0	0	1	0
ENSSSCG00000024138	chr1	90242180	90242277	98	RF00026	snRNA			2	7	4	15	5	13
ENSSSCG00000004479	chr1	90388400	90638550	7736	FILIP1	protein_coding	filamin A interacting protein 1 [Source:NCBI gene;Acc:100514614]	GO:0015629;;GO:0005730;GO:0005886	48	38	64	47	40	20
ENSSSCG00000033155	chr1	90643886	90688161	4492	TMEM30A	protein_coding	transmembrane protein 30A [Source:NCBI gene;Acc:100154255]	GO:0016020;GO:0016021;GO:0015914;GO:0015247;GO:0006855;GO:0010976;GO:0015917;GO:0036010;GO:0045332;GO:0070863;GO:0005783;GO:0005886	12524	15245	11643	18595	17337	15734
ENSSSCG00000004480	chr1	90696751	90703485	545	COX7A2	protein_coding	COX7A2 protein [Source:NCBI gene;Acc:100038000]	GO:0004129;GO:0009055;GO:0005746;GO:0022900;GO:1902600;GO:0002082;GO:0097250	9761	5024	7254	5496	6934	8925
ENSSSCG00000004484	chr1	90744289	90872963	9829	COL12A1	protein_coding	collagen type XII alpha 1 chain [Source:NCBI gene;Acc:100156689]	GO:0005515;GO:0035987	25998	48802	44568	43692	35934	45318
ENSSSCG00000031534	chr1	90800927	90801030	104	RF00026	snRNA			0	0	0	0	0	0
ENSSSCG00000034949	chr1	90874114	90874305	192	Unspecified	protein_coding			191	485	380	297	261	318
ENSSSCG00000004485	chr1	92054664	92240829	9637	CD109	protein_coding	CD109 molecule [Source:NCBI gene;Acc:100155478]	GO:0005576;GO:0005615;GO:0004866;GO:0010951;GO:0016020;GO:0016021;GO:0050431;GO:0001933;GO:0001942;GO:0010839;GO:0030512;GO:0045616;GO:0061045;GO:0072675	8879	16329	8574	14122	7811	22628
ENSSSCG00000019933	chr1	92076756	92077072	317	RF00100	misc_RNA			0	0	0	0	0	0
ENSSSCG00000004486	chr1	92286827	92342785	4262	SLC17A5	protein_coding	solute carrier family 17 member 5 [Source:NCBI gene;Acc:100516051]	GO:0016021;GO:0055085;GO:0016020;GO:0005887;GO:0008643;GO:0005764;GO:0015136;GO:0009617;GO:0015739;GO:0005765;GO:0005829;GO:0005886;GO:0031410	1540	2131	1062	1609	1322	2390
ENSSSCG00000004489	chr1	92421230	92472785	3650	Unspecified	protein_coding	eukaryotic translation elongation factor 1 alpha 1 [Source:NCBI gene;Acc:574059]	GO:0003924;GO:0005525;GO:0003746;GO:0006414;GO:0000166;GO:0005515;GO:0006412	743601	1019715	713311	647574	627050	938143
ENSSSCG00000037674	chr1	92423745	92424727	723	Unspecified	protein_coding			25	25	32	34	36	32
ENSSSCG00000004487	chr1	92447163	92483236	2638	MTO1	protein_coding	mitochondrial tRNA translation optimization 1 [Source:NCBI gene;Acc:100515594]	GO:0050660;GO:0008033;GO:0002098	1938	1279	1152	1660	1733	1972
ENSSSCG00000021383	chr1	92483278	92500551	1916	CGAS	protein_coding	cyclic GMP-AMP synthase [Source:NCBI gene;Acc:100516408]	GO:0000166;GO:0005524;GO:0016020;GO:0003677;GO:0005634;GO:0005737;GO:0046872;GO:0016740;GO:0002376;GO:0005525;GO:0005886;GO:0005829;GO:0008289;GO:0045087;GO:0016779;GO:0051607;GO:0006281;GO:0006974;GO:0003682;GO:0032481;GO:0003690;GO:0005546;GO:0061501;GO:0002218;GO:0002230;GO:0002637;GO:0008340;GO:0010753;GO:0032479;GO:0038001;GO:0043950;GO:0050776;GO:0050863;GO:0071360;GO:2000042;GO:2000774;GO:…	234	88	84	161	133	173
ENSSSCG00000033160	chr1	92951121	92952053	933	Unspecified	protein_coding	olfactory receptor 4C11-like [Source:NCBI gene;Acc:110256969]	GO:0016021;GO:0004984;GO:0007186;GO:0004930;GO:0016020;GO:0007165;GO:0005886;GO:0007608;GO:0050896;GO:0050911	0	0	0	0	0	0
ENSSSCG00000031165	chr1	93019988	93020917	930	Unspecified	protein_coding	olfactory receptor 4C46-like [Source:NCBI gene;Acc:110256972]	GO:0016021;GO:0004984;GO:0007186;GO:0004930;GO:0016020;GO:0007165;GO:0005886;GO:0007608;GO:0050896;GO:0050911	0	0	0	0	0	0
ENSSSCG00000039396	chr1	93045974	93046903	930	Unspecified	protein_coding	olfactory receptor 4C13-like [Source:NCBI gene;Acc:110256976]	GO:0016021;GO:0004984;GO:0007186;GO:0004930;GO:0016020;GO:0007165;GO:0005886;GO:0007608;GO:0050896;GO:0050911	0	0	0	0	0	0
ENSSSCG00000035076	chr1	93085950	93099420	933	Unspecified	protein_coding		GO:0016021;GO:0004984;GO:0007186;GO:0004930;GO:0016020;GO:0007165;GO:0005886;GO:0007608;GO:0050896;GO:0050911	0	0	0	0	0	0
ENSSSCG00000031966	chr1	93111777	93112559	783	Unspecified	protein_coding	olfactory receptor 5L1-like [Source:NCBI gene;Acc:110259469]	GO:0016021;GO:0004984;GO:0007186;GO:0004930;GO:0016020;GO:0007165;GO:0005886;GO:0007608;GO:0050896;GO:0050911	0	0	0	0	0	0
ENSSSCG00000005790	chr1	93149390	93150316	927	Unspecified	protein_coding	olfactory receptor 4A47-like [Source:NCBI gene;Acc:110259472]	GO:0016021;GO:0004984;GO:0007186;GO:0004930;GO:0016020;GO:0007165;GO:0005886;GO:0007608;GO:0050896;GO:0050911	0	0	0	0	0	0
ENSSSCG00000008882	chr1	93868758	93869355	567	Unspecified	protein_coding		GO:0003735;GO:0006412;GO:0005622;GO:0005840	27	25	20	26	30	32
ENSSSCG00000040747	chr1	93897884	93897987	104	RF00026	snRNA			0	0	0	0	0	0
ENSSSCG00000004490	chr1	94314556	94663029	6168	SETBP1	protein_coding	SET binding protein 1 [Source:NCBI gene;Acc:100153027]	GO:0003677;GO:0005634;GO:0005829;GO:0016604	735	1335	721	701	627	1019
ENSSSCG00000040289	chr1	94735298	94738798	571	Unspecified	protein_coding		GO:0005854	0	0	0	1	1	0
ENSSSCG00000018364	chr1	95008675	95008977	303	RF00100	misc_RNA			0	0	0	0	0	0
ENSSSCG00000004491	chr1	95260781	95319541	2760	SLC14A2	protein_coding	solute carrier family 14 member 2 [Source:NCBI gene;Acc:100517692]	GO:0016021;GO:0015204;GO:0071918;GO:0016020;GO:0005887;GO:0015265;GO:0015840;GO:0050839	0	0	0	0	0	0
ENSSSCG00000004492	chr1	95354238	95383869	6960	SLC14A1	protein_coding	solute carrier family 14 member 1 (Kidd blood group) [Source:NCBI gene;Acc:100157861]	GO:0016021;GO:0015204;GO:0071918;GO:0016020;GO:0005886;GO:0005887;GO:0015265;GO:0015840;GO:0005372;GO:0006833;GO:0005730;GO:0043231	0	0	0	0	5	4
ENSSSCG00000004493	chr1	95484225	95492660	3595	SIGLEC15	protein_coding	sialic acid binding Ig like lectin 15 [Source:NCBI gene;Acc:100518460]	GO:0016020;GO:0016021;GO:0032956;GO:0045124;GO:2001204;GO:0005886;GO:0032991	17	12	9	15	30	18
ENSSSCG00000021072	chr1	95498733	95603018	7653	EPG5	protein_coding	ectopic P-granules autophagy protein 5 homolog [Source:NCBI gene;Acc:100518639]	GO:0006914;GO:0005737;GO:0097352;GO:0006862;GO:0008333;GO:0032456;GO:0034162;GO:1990786;GO:0005764;GO:0048471	886	759	799	740	778	984
ENSSSCG00000004497	chr1	95625801	95727801	2852	PSTPIP2	protein_coding	proline-serine-threonine phosphatase interacting protein 2 [Source:NCBI gene;Acc:100519694]	GO:0003779;GO:0016477;GO:0007010;GO:0005886;GO:0005737;GO:0051015;GO:0005884;GO:0005856;GO:0008092;GO:0030041;GO:0005829;GO:0016020	21	28	59	34	71	30
ENSSSCG00000004499	chr1	95738264	95751358	3121	ATP5F1A	protein_coding	ATP synthase F1 subunit alpha [Source:NCBI gene;Acc:100157880]	GO:0015986;GO:0005524;GO:1902600;GO:0046933;GO:0032559;GO:0046034;GO:0045261;GO:0000166;GO:0016020;GO:0005739;GO:0005743;GO:0005886;GO:0016887;GO:0006811;GO:0006754;GO:0099132;GO:0043531;GO:0000275;GO:0042288;GO:0043532;GO:0001937;GO:0006629;GO:0043536;GO:0005753;GO:0008180;GO:0045259	66451	30692	46227	39351	48939	60890
ENSSSCG00000004498	chr1	95756220	95774245	1997	HAUS1	protein_coding	HAUS augmin like complex subunit 1 [Source:NCBI gene;Acc:100152640]	GO:0051225;GO:0070652;GO:0005829;GO:0007098;GO:0005813	3143	924	1652	1868	2739	1469
ENSSSCG00000004500	chr1	95808695	95895027	5851	C18orf25	protein_coding	chromosome 1 C18orf25 homolog [Source:NCBI gene;Acc:100518165]		1818	1772	1463	1909	2079	1693
ENSSSCG00000004502	chr1	95951401	96066928	1690	RNF165	protein_coding	ring finger protein 165 [Source:NCBI gene;Acc:100738135]	GO:0008270;GO:0046872;GO:0016874;GO:0061630;GO:0000209;GO:0007409;GO:0008045;GO:0010259;GO:0030163;GO:0030513;GO:0035136;GO:0060173;GO:0060384;GO:0061061;GO:0005634;GO:0032991	0	2	0	0	0	1
ENSSSCG00000004503	chr1	96081393	96276992	6210	LOXHD1	protein_coding	lipoxygenase homology domains 1 [Source:NCBI gene;Acc:100519879]	GO:0055114;GO:0020037;GO:0005515;GO:0004096;GO:0098869;GO:0007605;GO:0032420	2	2	0	0	0	0
ENSSSCG00000032053	chr1	96297034	96375848	7238	ST8SIA5	protein_coding	ST8 alpha-N-acetyl-neuraminide alpha-2,8-sialyltransferase 5 [Source:NCBI gene;Acc:100622364]	GO:0006486;GO:0008373;GO:0016020;GO:0016021;GO:0016740;GO:0016757;GO:0005794;GO:0097503;GO:0003828	496	1907	276	205	334	440
ENSSSCG00000034730	chr1	96441666	96545780	8348	PIAS2	protein_coding	protein inhibitor of activated STAT 2 [Source:NCBI gene;Acc:100627995]	GO:0008270;GO:0019789;GO:0016874;GO:0008134;GO:0031625;GO:0061665;GO:0016925;GO:0060766;GO:0005634;GO:0005654;GO:0016605	2700	3631	2802	3949	3816	3759
ENSSSCG00000022643	chr1	96566812	96675096	1745	KATNAL2	protein_coding	katanin catalytic subunit A1 like 2 [Source:NCBI gene;Acc:100627107]	GO:0005524;GO:0005515;GO:0016853;GO:0000166;GO:0005634;GO:0005737;GO:0008017;GO:0008568;GO:0016887;GO:0031122;GO:0051013;GO:0005819;GO:0005856;GO:0005874;GO:0000922	15	62	32	40	41	85
ENSSSCG00000005771	chr1	96680376	96763808	4999	HDHD2	protein_coding	haloacid dehalogenase like hydrolase domain containing 2 [Source:NCBI gene;Acc:100521177]	GO:0016791;GO:0016311;GO:0019899	2054	2412	2358	2163	1743	3272
ENSSSCG00000005768	chr1	96739848	96763852	2363	Unspecified	protein_coding	immediate early response 3 interacting protein 1 [Source:NCBI gene;Acc:100521060]	GO:0016020;GO:0016021;GO:0005789;GO:0006888;GO:0030134;GO:0030173	4334	4090	3720	5711	5988	5202
ENSSSCG00000039669	chr1	96763462	96765128	809	Unspecified	protein_coding		GO:0003735;GO:0006412;GO:0005622;GO:0005840;GO:0008097	0	1	0	0	0	1
ENSSSCG00000033045	chr1	96783753	96787099	291	Unspecified	protein_coding		GO:0032006	0	0	0	0	0	0
ENSSSCG00000005767	chr1	96813762	96842014	2988	SKOR2	protein_coding	SKI family transcriptional corepressor 2 [Source:NCBI gene;Acc:100154175]	GO:0005634;GO:0005737;GO:0003714;GO:0046332;GO:0030512;GO:0048666;GO:0030514;GO:0003682;GO:0042826;GO:0000122;GO:0021587;GO:0021702;GO:0021936;GO:0045596;GO:0045880;GO:0048468;GO:0048814	0	0	0	0	0	0
ENSSSCG00000004505	chr1	97415716	97511880	9861	SMAD2	protein_coding	SMAD family member 2 [Source:NCBI gene;Acc:100155304]	GO:0003700;GO:0006355;GO:0005622;GO:0005515;GO:0005667;GO:0007179;GO:0003677;GO:0005634;GO:0005737;GO:0000978;GO:0001228;GO:0003682;GO:0003690;GO:0005160;GO:0008134;GO:0019902;GO:0030618;GO:0031625;GO:0033613;GO:0034713;GO:0042803;GO:0046332;GO:0046982;GO:0048156;GO:0070410;GO:0070411;GO:0070412;GO:0070878;GO:0097718;GO:0001657;GO:0001701;GO:0001706;GO:0001707;GO:0006468;GO:0007182;GO:0007183;GO:…	2807	3952	3664	5258	4022	4525
ENSSSCG00000028076	chr1	97610694	98015089	4197	ZBTB7C	protein_coding	zinc finger and BTB domain containing 7C [Source:NCBI gene;Acc:100520594]	GO:0003676;GO:0005515;GO:0008285;GO:0045600;GO:0045944;GO:1903025;GO:0005634	119	500	1074	302	77	778
ENSSSCG00000004506	chr1	98133312	98455708	6891	CTIF	protein_coding	cap binding complex dependent translation initiation factor [Source:NCBI gene;Acc:100152137]	GO:0005515;GO:0003723;GO:0005829;GO:0003743;GO:0006413;GO:0045727;GO:0006446;GO:0008494;GO:0000184;GO:0048471	828	3296	2673	582	962	962
ENSSSCG00000004507	chr1	98510229	98542315	5334	SMAD7	protein_coding	SMAD family member 7 [Source:NCBI gene;Acc:100521305]	GO:0003700;GO:0006355;GO:0005622;GO:0005515;GO:0005667;GO:0007179;GO:0003677;GO:0005634;GO:0005737;GO:0005518;GO:0008013;GO:0030617;GO:0031625;GO:0034713;GO:0044212;GO:0048185;GO:0070411;GO:0000122;GO:0001657;GO:0002725;GO:0010717;GO:0010801;GO:0010944;GO:0022409;GO:0030512;GO:0030514;GO:0031397;GO:0031398;GO:0032436;GO:0032925;GO:0033137;GO:0034333;GO:0034616;GO:0034629;GO:0043433;GO:0048844;GO:…	1049	1432	1873	1237	1031	1121
ENSSSCG00000004508	chr1	98642509	99024664	3765	DYM	protein_coding	dymeclin [Source:NCBI gene;Acc:100738627]	GO:0005794;GO:0007030;GO:0019899;GO:0060348;GO:0005737	2543	2789	2898	2798	2618	3099
ENSSSCG00000034415	chr1	99034992	99043207	2464	C18orf32	protein_coding	chromosome 18 open reading frame 32 [Source:HGNC Symbol;Acc:HGNC:31690]		3166	2976	3093	3917	3492	5228
ENSSSCG00000035007	chr1	99043219	99049352	3855	RPL17-C18orf32	protein_coding	ribosomal protein L17 [Source:NCBI gene;Acc:100625001]	GO:0003735;GO:0006412;GO:0005622;GO:0005840;GO:0015934;GO:0022625;GO:0002181	87513	79882	75747	65889	68837	92872
ENSSSCG00000030194	chr1	99045184	99045247	64	RF00151	snoRNA	small nucleolar RNA, C/D box 58C [Source:HGNC Symbol;Acc:HGNC:33613]		3	6	3	6	12	1
ENSSSCG00000028329	chr1	99046422	99046487	66	RF00151	snoRNA			47	29	20	58	89	38
ENSSSCG00000024372	chr1	99047294	99047358	65	RF00151	snoRNA	small nucleolar RNA, C/D box 58A [Source:HGNC Symbol;Acc:HGNC:10208]		52	49	48	84	91	70
ENSSSCG00000039220	chr1	99047696	99047758	63	RF00151	snoRNA	small nucleolar RNA, C/D box 58B [Source:HGNC Symbol;Acc:HGNC:10209]		51	28	22	50	40	37
ENSSSCG00000037380	chr1	99059821	99059925	105	RF00402	snoRNA			0	0	0	0	0	0
ENSSSCG00000004509	chr1	99081904	99110876	4134	LIPG	protein_coding	lipase G, endothelial type [Source:NCBI gene;Acc:100155736]	GO:0005515;GO:0052689;GO:0006629;GO:0005576;GO:0046872;GO:0004465;GO:0005615;GO:0019433;GO:0034372;GO:0042632;GO:0070328;GO:0016042;GO:0004620;GO:0006633;GO:0016298;GO:0034375;GO:0008970;GO:0010983;GO:0032376;GO:0043691;GO:0050746;GO:0055091;GO:0005769;GO:0005794;GO:0009986	60951	82795	25708	52976	125278	53940
ENSSSCG00000004510	chr1	99280800	99310759	4898	ACAA2	protein_coding	acetyl-CoA acyltransferase 2 [Source:NCBI gene;Acc:100312959]	GO:0003824;GO:0016747;GO:0016740;GO:0016746;GO:0005739;GO:0003985;GO:0003988;GO:0006635;GO:0071456;GO:1901029;GO:1902109	1355	3548	1574	1527	1376	2484
ENSSSCG00000020045	chr1	99311561	99311706	146	RF00492	scaRNA			1	2	5	1	3	1
ENSSSCG00000020491	chr1	99311788	99311870	83	RF00283	scaRNA			0	2	0	0	0	2
ENSSSCG00000004511	chr1	99417231	99810153	7135	Unspecified	protein_coding	myosin VB [Source:NCBI gene;Acc:100521829]	GO:0005524;GO:0005515;GO:0003774;GO:0016459;GO:0051015;GO:0000166;GO:0003779	2220	4994	1122	1102	1129	1008
ENSSSCG00000039477	chr1	99572623	99572725	103	RF00026	snRNA			0	0	0	0	0	0
ENSSSCG00000038388	chr1	99798836	99799418	459	Unspecified	protein_coding		GO:0003924;GO:0005525	0	0	0	0	0	0
ENSSSCG00000037915	chr1	99802894	99803399	447	Unspecified	protein_coding			0	0	1	0	0	0
ENSSSCG00000004516	chr1	99850564	99917788	10661	MBD1	protein_coding	methyl-CpG binding domain protein 1 [Source:NCBI gene;Acc:100156150]	GO:0008270;GO:0005634;GO:0003677;GO:0060271;GO:0003341;GO:0031514;GO:0008327;GO:0010385;GO:0000122;GO:0006346	3530	5477	3561	2873	3052	3393
ENSSSCG00000004517	chr1	99931100	99939892	5730	CXXC1	protein_coding	CXXC finger protein 1 [Source:NCBI gene;Acc:100522911]	GO:0008270;GO:0003677;GO:0048188;GO:0046872;GO:0045893;GO:0042800;GO:0045322;GO:0006355;GO:0051568;GO:0005634;GO:0005829;GO:0016363;GO:0016607;GO:0035097	1654	2191	2121	547	731	1049
ENSSSCG00000004518	chr1	99976207	99995059	2973	Unspecified	protein_coding	spindle and kinetochore associated complex subunit 1 [Source:NCBI gene;Acc:100157355]	GO:0008017;GO:0007059;GO:0051301;GO:0005876;GO:0000278;GO:0072686;GO:0031110;GO:0000940	1460	317	689	1256	1333	1106
ENSSSCG00000004520	chr1	100107426	100291591	5178	MAPK4	protein_coding	mitogen-activated protein kinase 4 [Source:NCBI gene;Acc:100523414]	GO:0004672;GO:0005524;GO:0006468;GO:0004707;GO:0016301;GO:0016310;GO:0005634;GO:0000165;GO:0005737;GO:0035556;GO:0010468;GO:0071310;GO:0019901;GO:0042803;GO:0046982	256	489	780	350	587	157
ENSSSCG00000004521	chr1	100341730	100398901	3980	MRO	protein_coding	maestro [Source:NCBI gene;Acc:100156956]		0	4	10	7	2	3
ENSSSCG00000004522	chr1	100419399	100476021	3598	ME2	protein_coding	malic enzyme 2 [Source:NCBI gene;Acc:100524659]	GO:0055114;GO:0051287;GO:0004471;GO:0004470;GO:0016491;GO:0046872;GO:0005739;GO:0006090;GO:0004473;GO:0006108;GO:1902031	6433	5620	5908	8877	8169	9122
ENSSSCG00000024479	chr1	100514767	100535987	3112	ELAC1	protein_coding	elaC ribonuclease Z 1 [Source:NCBI gene;Acc:100524839]	GO:0016891;GO:0042779;GO:0005634;GO:0090502;GO:0042781;GO:0034414;GO:0005829	784	854	724	1149	859	1157
ENSSSCG00000004524	chr1	100514791	100632822	9327	SMAD4	protein_coding	SMAD family member 4 [Source:NCBI gene;Acc:397142]	GO:0003700;GO:0006355;GO:0005622;GO:0005515;GO:0005667;GO:0007179;GO:0003677;GO:0005634;GO:0005737;GO:0046872;GO:0000977;GO:0000978;GO:0000987;GO:0001085;GO:0001228;GO:0003682;GO:0003712;GO:0005518;GO:0030616;GO:0042802;GO:0042803;GO:0043199;GO:0043565;GO:0044212;GO:0046982;GO:0070411;GO:0070412;GO:0098772;GO:0000122;GO:0001541;GO:0001658;GO:0001666;GO:0001701;GO:0001702;GO:0001822;GO:0003148;GO:…	4675	4179	5054	6921	5454	6284
ENSSSCG00000019329	chr1	100560349	100560530	182	RF00004	snRNA			0	0	0	0	0	0
ENSSSCG00000034427	chr1	100676664	100699765	4322	MEX3C	protein_coding	mex-3 RNA binding family member C [Source:NCBI gene;Acc:100525021]	GO:0003676;GO:0003723;GO:0016874;GO:0003415;GO:0045598;GO:0097009	4690	5108	3985	6058	5231	5898
ENSSSCG00000040836	chr1	102080200	103082095	4272	DCC	protein_coding	DCC netrin 1 receptor [Source:NCBI gene;Acc:100152102]	GO:0016021;GO:0005515;GO:0007399;GO:0007411;GO:0006915;GO:0005042;GO:0016020;GO:0001764;GO:0021965;GO:0033563;GO:0033564;GO:0038007;GO:0099170;GO:1901214;GO:0030424;GO:0098685;GO:0099061	12	140	10	77	48	1
ENSSSCG00000004528	chr1	103683065	103752267	4986	MBD2	protein_coding	methyl-CpG binding domain protein 2 [Source:NCBI gene;Acc:100511112]	GO:0005634;GO:0003677;GO:0000122;GO:0003682;GO:0003729;GO:0008327;GO:0019904;GO:0035197;GO:0070742;GO:0006346;GO:0030177;GO:0034622;GO:0042127;GO:0042711;GO:0000118;GO:0000785;GO:0000790;GO:0000792;GO:0005654;GO:0005737;GO:0005829	11304	6475	7287	9980	9616	12974
ENSSSCG00000004529	chr1	103794071	103824644	5112	POLI	protein_coding	DNA polymerase iota [Source:NCBI gene;Acc:100525374]	GO:0003684;GO:0006281;GO:0016607;GO:0036464	694	343	523	777	710	895
ENSSSCG00000004530	chr1	103835582	103858764	681	STARD6	protein_coding	StAR related lipid transfer domain containing 6 [Source:NCBI gene;Acc:100157201]	GO:0008289	61	95	52	135	71	156
ENSSSCG00000004531	chr1	103861549	103887284	10182	C18orf54	protein_coding	chromosome 1 C18orf54 homolog [Source:NCBI gene;Acc:100154353]	;GO:0008285	1331	875	1121	2608	2834	2050
ENSSSCG00000038606	chr1	103906316	103921908	3171	Unspecified	protein_coding	uncharacterized LOC102160380 [Source:NCBI gene;Acc:102160380]	GO:0045735;GO:0016020;GO:0016021	13	31	10	46	44	17
ENSSSCG00000039443	chr1	104157073	104170987	3332	Unspecified	protein_coding	dynactin-associated protein [Source:NCBI gene;Acc:106508962]	GO:0016020;GO:0016021	8	0	7	60	30	2
ENSSSCG00000035243	chr1	104241571	104418719	7196	RAB27B	protein_coding	RAB27B, member RAS oncogene family [Source:NCBI gene;Acc:100154771]	GO:0003924;GO:0005525;GO:0019003;GO:0019904;GO:0031489;GO:0045921;GO:0071985;GO:0005794;GO:0005795;GO:0030140;GO:0032585;GO:0042470	126	482	161	268	254	135
ENSSSCG00000004534	chr1	104420668	104474696	6044	CCDC68	protein_coding	coiled-coil domain containing 68 [Source:NCBI gene;Acc:100152360]	GO:0035556;GO:0008104;GO:0034454;GO:0005814;GO:0120103	15	27	14	12	15	9
ENSSSCG00000040748	chr1	104467880	104469885	195	Unspecified	protein_coding			0	0	0	0	0	0
ENSSSCG00000004535	chr1	104715777	105079919	7547	TCF4	protein_coding	transcription factor 4 [Source:NCBI gene;Acc:100511671]	GO:0046983;GO:0000978;GO:0000981;GO:0001093;GO:0001228;GO:0003677;GO:0003682;GO:0003714;GO:0043621;GO:0046982;GO:0070888;GO:0000122;GO:0006352;GO:0006355;GO:0006367;GO:0010629;GO:0016525;GO:0042118;GO:0045666;GO:0045944;GO:0065004;GO:1900746;GO:0005634;GO:0005667;GO:0003700;GO:0042803;GO:0043425	275	406	735	952	655	322
ENSSSCG00000032236	chr1	105074795	105079597	216	Unspecified	protein_coding			0	1	2	14	6	1
ENSSSCG00000004537	chr1	105973628	106013521	6064	TXNL1	protein_coding	thioredoxin like 1 [Source:NCBI gene;Acc:100512385]	GO:0045454;GO:0005623;GO:0055114;GO:0015036;GO:0005737;GO:0005829	7724	7094	7515	10066	9193	10712
ENSSSCG00000004538	chr1	106012894	106411705	8048	WDR7	protein_coding	WD repeat domain 7 [Source:NCBI gene;Acc:100512572]	GO:0005515;GO:0002244	1763	2343	1809	2023	1856	2482
ENSSSCG00000038971	chr1	106683632	106697980	7041	ST8SIA3	protein_coding	ST8 alpha-N-acetyl-neuraminide alpha-2,8-sialyltransferase 3 [Source:NCBI gene;Acc:100157619]	GO:0006486;GO:0008373;GO:0016020;GO:0016021;GO:0016740;GO:0016757;GO:0005794;GO:0003828;GO:0042802;GO:0001574;GO:0006491;GO:0009100;GO:0009311;GO:1990743;GO:0097503	0	0	0	0	0	0
ENSSSCG00000004540	chr1	106751325	106799956	4104	ONECUT2	protein_coding	one cut homeobox 2 [Source:NCBI gene;Acc:106507181]	GO:0003677;GO:0045944;GO:0005634;GO:0030154;GO:0000978;GO:0001228;GO:0003700;GO:0001889;GO:0001952;GO:0002064;GO:0009653;GO:0030335;GO:0030512;GO:0031016;GO:0031018;GO:0045165;GO:0048935;GO:0060271;GO:0005654;GO:0015629	31	14	13	9	25	20
ENSSSCG00000004541	chr1	106857591	106898418	3358	FECH	protein_coding	ferrochelatase [Source:NCBI gene;Acc:100322873]	GO:0006783;GO:0004325;GO:0016829;GO:0006779;GO:0005739	2550	2229	2214	1504	1768	2603
ENSSSCG00000033063	chr1	106885091	106886240	198	Unspecified	protein_coding			3	2	0	1	4	3
ENSSSCG00000004542	chr1	106911241	106933104	5070	NARS	protein_coding	asparaginyl-tRNA synthetase [Source:NCBI gene;Acc:100513328]	GO:0000166;GO:0003676;GO:0005524;GO:0004812;GO:0006418;GO:0004816;GO:0006421;GO:0016874;GO:0005829	26285	17235	20839	31823	26841	30776
ENSSSCG00000004543	chr1	106970635	107001118	1546	MTFMT	protein_coding	mitochondrial methionyl-tRNA formyltransferase [Source:NCBI gene;Acc:100513511]	GO:0003824;GO:0009058;GO:0016742;GO:0004479;GO:0071951;GO:0006413	752	533	650	959	774	1052
ENSSSCG00000004544	chr1	107011805	107036350	1895	SPG21	protein_coding	SPG21 abhydrolase domain containing, maspardin [Source:NCBI gene;Acc:100514084]	GO:0042609;GO:0005829;GO:0030140;GO:0043231;	2953	2356	2989	3002	2559	3243
ENSSSCG00000004545	chr1	107102704	107138906	1276	ANKDD1A	protein_coding	ankyrin repeat and death domain containing 1A [Source:NCBI gene;Acc:100515000]	GO:0005515	1	2	2	2	4	2
ENSSSCG00000037998	chr1	107108433	107110300	1759	Unspecified	protein_coding	small ubiquitin-related modifier 1-like [Source:NCBI gene;Acc:100737265]	GO:0005515;GO:0016925;GO:0005634	22	15	24	14	20	34
ENSSSCG00000004547	chr1	107184512	107232841	6127	PLEKHO2	protein_coding	pleckstrin homology domain containing O2 [Source:NCBI gene;Acc:100154769]		310	334	444	183	239	279
ENSSSCG00000004548	chr1	107218152	107226582	2545	PIF1	protein_coding	PIF1 5'-to-3' DNA helicase [Source:NCBI gene;Acc:100737608]	GO:0006281;GO:0000723;GO:0003678;GO:0000166;GO:0005524;GO:0003677;GO:0005634;GO:0016787;GO:0005739;GO:0032508;GO:0004386;GO:0006974;GO:0006310;GO:0000287;GO:0010521;GO:0017116;GO:0033682;GO:0042162;GO:0043141;GO:0051880;GO:0000002;GO:0032204;GO:0032211;GO:0051974;GO:0000784;GO:0005657;GO:0006260	273	105	212	119	120	102
ENSSSCG00000004549	chr1	107259352	107296524	2038	RBPMS2	protein_coding	RNA binding protein, mRNA processing factor 2 [Source:NCBI gene;Acc:100515517]	GO:0003676;GO:0003723;GO:0042803;GO:0005737;GO:0003729;GO:0051151	472	350	277	178	331	306
ENSSSCG00000004550	chr1	107325191	107339332	3078	OAZ2	protein_coding	ornithine decarboxylase antizyme 2 [Source:NCBI gene;Acc:100144447]	GO:0008073;GO:0006595;GO:0043086;GO:0005829;GO:0005634;GO:0005737;GO:0045732;GO:0090316;GO:1902268	4686	2874	4002	2714	3423	3330
ENSSSCG00000004551	chr1	107340542	107583313	8915	ZNF609	protein_coding	zinc finger protein 609 [Source:NCBI gene;Acc:100517132]	GO:0003676;GO:0006357;GO:0045944;GO:2000291;GO:2001224;GO:0005634;GO:0005654;GO:0032039	4378	5019	5697	3317	3426	3996
ENSSSCG00000004552	chr1	107585987	107655214	5359	TRIP4	protein_coding	thyroid hormone receptor interactor 4 [Source:NCBI gene;Acc:100153164]	GO:0008270;GO:0006355;GO:0005634;GO:0002020;GO:0003713;GO:0016922;GO:0019901;GO:0030331;GO:0035035;GO:0044389;GO:0030520;GO:0045661;GO:0045893;GO:1901998;GO:0005654;GO:0005737;GO:0005813;GO:0016604;GO:0031594;GO:0032991;GO:0099053	1731	1407	1533	1896	1804	1959
ENSSSCG00000004554	chr1	107659435	107669476	1685	PCLAF	protein_coding	PCNA clamp associated factor [Source:NCBI gene;Acc:100514810]	GO:0051726;GO:0006974;GO:0005634;GO:0003682;GO:0019985	8432	1397	4028	8282	8102	7744
ENSSSCG00000004558	chr1	107690006	107884050	6010	CSNK1G1	protein_coding	casein kinase 1 gamma 1 [Source:NCBI gene;Acc:100157196]	GO:0004672;GO:0005524;GO:0006468;GO:0004674;GO:0000166;GO:0005634;GO:0005886;GO:0005737;GO:0090263;GO:0006897;GO:0018105;GO:0018107;GO:0016301;GO:0016310	2227	3763	2640	2537	2381	2643
ENSSSCG00000034137	chr1	107886612	107897098	5010	PPIB	protein_coding	peptidylprolyl isomerase B [Source:NCBI gene;Acc:100737887]	GO:0003755;GO:0000413;GO:0006457;GO:0016853;GO:0016018;GO:0070063;GO:0040018;GO:0044794;GO:0044829;GO:0050821;GO:0060348;GO:0061077;GO:0005634;GO:0005783;GO:0034663;GO:0048471	21219	25251	25044	10340	12497	19822
ENSSSCG00000037275	chr1	107891698	107897529	2440	SNX22	protein_coding	sorting nexin 22 [Source:NCBI gene;Acc:100624664]	GO:0035091	8	23	24	9	9	8
ENSSSCG00000004556	chr1	107909671	107952265	3469	Unspecified	protein_coding	sorting nexin 1 [Source:NCBI gene;Acc:100153561]	GO:0035091;GO:0006886;GO:0042147;GO:0030904;GO:0005829;GO:0005768;GO:0010008;GO:0034498	4408	4311	4610	3578	3760	4931
ENSSSCG00000034124	chr1	107951646	107969298	990	CIAO2A	protein_coding	cytosolic iron-sulfur assembly component 2A [Source:NCBI gene;Acc:100156836]	GO:0106035;GO:0016226;GO:0097428;GO:0005634;GO:0005654;GO:0005829;GO:0097361	2375	1726	2141	2331	2162	2821
ENSSSCG00000021588	chr1	107997285	108132782	8461	DAPK2	protein_coding	death associated protein kinase 2 [Source:NCBI gene;Acc:100155578]	GO:0004672;GO:0005524;GO:0006468;GO:0000166;GO:0004674;GO:0005634;GO:0005737;GO:0016301;GO:0016310;GO:0005516;GO:0042802;GO:0035556;GO:0043276;GO:0090023;GO:1990266;GO:2000424;GO:2001242;GO:0005794;GO:0043231	304	510	345	284	391	420
ENSSSCG00000004561	chr1	108205794	108403681	15218	HERC1	protein_coding	HECT and RLD domain containing E3 ubiquitin protein ligase family member 1 [Source:NCBI gene;Acc:100153537]	GO:0005515;GO:0004842;GO:0016740;GO:0016567;GO:0010507;GO:0021702;GO:0031175;GO:0050885	3582	8487	5908	6397	5776	5009
ENSSSCG00000038786	chr1	108404064	108411768	2615	Unspecified	protein_coding	F-box and leucine rich repeat protein 22 [Source:NCBI gene;Acc:100624594]	GO:0005515	9	16	2	9	1	4
ENSSSCG00000028737	chr1	108414360	108515548	6380	Unspecified	protein_coding	ubiquitin specific peptidase 3 [Source:NCBI gene;Acc:100624494]	GO:0008270;GO:0036459;GO:0016579;GO:0006511;GO:0016787;GO:0046872;GO:0008233;GO:0006508;GO:0008234;GO:0004843;GO:0042393;GO:0000278;GO:0006281;GO:0016578;GO:0031647;GO:0000790;GO:0005634;GO:0005654;GO:0036464;GO:0090543;GO:0005737	2401	3012	2404	2908	2296	3236
ENSSSCG00000040895	chr1	108414815	108415163	306	Unspecified	protein_coding			42	70	52	31	41	58
ENSSSCG00000032879	chr1	108567270	108568865	463	Unspecified	protein_coding		;GO:0003924;GO:0005525	8	9	6	5	13	11
ENSSSCG00000004565	chr1	108649274	108708185	1773	CA12	protein_coding	carbonic anhydrase 12 [Source:NCBI gene;Acc:100152749]	GO:0016021;GO:0008270;GO:0004089;GO:0016020;GO:0046872;GO:0055064	339	422	260	143	248	324
ENSSSCG00000032949	chr1	108730293	108763353	4198	Unspecified	protein_coding	aph-1 homolog B, gamma-secretase subunit [Source:NCBI gene;Acc:100624829]	GO:0016021;GO:0016485;GO:0043085;GO:0016020	931	1160	1134	1264	1258	924
ENSSSCG00000026571	chr1	108764304	108840218	4982	RAB8B	protein_coding	RAB8B, member RAS oncogene family [Source:NCBI gene;Acc:100153972]	GO:0003924;GO:0005525;GO:0005886;GO:0005768;GO:0032869;GO:0006886;GO:0032482;GO:0008021;GO:0072659;GO:0017157;GO:0009306;GO:0006904;GO:0048210;GO:0030140;GO:0005102;GO:0019003;GO:0019882;GO:0045046;GO:0005654;GO:0005778;GO:0016604;GO:0043231;GO:0045335	2175	2046	2356	3977	3273	3366
ENSSSCG00000038926	chr1	108774929	108775072	117	Unspecified	protein_coding			33	35	35	90	44	56
ENSSSCG00000023158	chr1	108881464	108890283	4564	RPS27L	protein_coding	ribosomal protein S27 like [Source:NCBI gene;Acc:100738416]	GO:0003735;GO:0006412;GO:0005622;GO:0005840;GO:0046872;GO:0022627;GO:0000028	12782	9326	10220	11436	10791	13188
ENSSSCG00000004569	chr1	108909702	108924511	2060	LACTB	protein_coding	lactamase beta [Source:NCBI gene;Acc:100152773]	;GO:0008233;GO:0006508;GO:0019216;GO:0005739;GO:0005829	867	801	973	1283	1174	1302
ENSSSCG00000004570	chr1	108985778	109019044	6991	TPM1	protein_coding	tropomyosin 1 [Source:NCBI gene;Acc:100037999]	GO:0008092;GO:0051015;GO:0001701;GO:0003065;GO:0008360;GO:0034614;GO:0045214;GO:0055010;GO:0060048;GO:1904706;GO:1904753;GO:0001725;GO:0005737;GO:0005829;GO:0015629;GO:0030016;GO:0032059;GO:0032587;GO:0005884;GO:0007015;	110279	86831	238893	239315	258861	136702
ENSSSCG00000034787	chr1	108987389	108987531	123	Unspecified	protein_coding			10864	8759	23145	26271	29459	14530
ENSSSCG00000024088	chr1	109208667	109584733	8605	TLN2	protein_coding	talin 2 [Source:NCBI gene;Acc:100156660]	GO:0007155;GO:0005856;GO:0003779;GO:0005200;GO:0051015;GO:0007016;GO:0001726;GO:0005925	9055	6712	12574	4657	5274	8340
ENSSSCG00000018544	chr1	109225386	109225470	85	ssc-mir-190a	miRNA	ssc-mir-190a [Source:miRBase;Acc:MI0022136]		1	0	0	0	0	0
ENSSSCG00000039479	chr1	109760159	109760265	107	RF00026	snRNA			2	0	0	0	0	0
ENSSSCG00000012839	chr1	109823182	109823386	186	Unspecified	protein_coding	DNA-directed RNA polymerases I, II, and III subunit RPABC5-like [Source:NCBI gene;Acc:102164011]	GO:0003677;GO:0003899;GO:0006351;GO:0001054;GO:0005736;GO:0008270;GO:0001055;GO:0005665;GO:0001056;GO:0005666;GO:0006383;GO:0006360;GO:0006366	0	0	1	0	0	0
ENSSSCG00000004572	chr1	109825438	109827175	1537	Unspecified	protein_coding	C2 calcium dependent domain containing 4B [Source:NCBI gene;Acc:100738739]		84	127	40	14	15	54
ENSSSCG00000035016	chr1	109826052	109826405	354	Unspecified	protein_coding			1	2	1	0	0	0
ENSSSCG00000004573	chr1	109921155	109923169	1590	Unspecified	protein_coding	C2 calcium-dependent domain-containing protein 4A [Source:NCBI gene;Acc:100152206]		49	81	16	25	14	46
ENSSSCG00000036431	chr1	109931251	110104257	13802	VPS13C	protein_coding	vacuolar protein sorting 13 homolog C [Source:NCBI gene;Acc:100625505]	;GO:0007005;GO:1905090;GO:0005741;GO:0005829	2937	6129	2300	6048	5478	7849
ENSSSCG00000004575	chr1	110433015	110435540	378	Unspecified	protein_coding		GO:0003735;GO:0006412;GO:0005622;GO:0005840	327	297	234	254	294	360
ENSSSCG00000037042	chr1	110949975	110950463	462	Unspecified	protein_coding			0	0	0	0	0	0
ENSSSCG00000032194	chr1	111289316	111289479	164	RF02271	misc_RNA			1	6	0	1	1	2
ENSSSCG00000004576	chr1	111375423	111477664	5832	RORA	protein_coding	RAR related orphan receptor A [Source:NCBI gene;Acc:100156637]	GO:0008270;GO:0003700;GO:0043565;GO:0006355;GO:0005634;GO:0003677;GO:0004879;GO:0003707;GO:0046872;GO:0030522;GO:0043401;GO:0050728;GO:0000977;GO:0000978;GO:0001222;GO:0001223;GO:0008013;GO:0008134;GO:0008142;GO:0098531;GO:0001525;GO:0006805;GO:0006809;GO:0008589;GO:0010575;GO:0010906;GO:0019218;GO:0021702;GO:0021930;GO:0032922;GO:0036315;GO:0042632;GO:0042692;GO:0042752;GO:0042753;GO:0043030;GO:…	78	274	120	158	138	201
ENSSSCG00000004577	chr1	111489168	111561911	6336	ICE2	protein_coding	interactor of little elongation complex ELL subunit 2 [Source:NCBI gene;Acc:100157039]	GO:0008023;GO:0042795;GO:0042796;GO:0045945;GO:0005634;GO:0005654;GO:0005829;GO:0015030;GO:0016604;GO:0035327;GO:0035363	685	652	637	1129	1040	1308
ENSSSCG00000004578	chr1	111588306	111635100	3232	Unspecified	protein_coding	annexin A2 [Source:NCBI gene;Acc:406192]	GO:0005509;GO:0008092;GO:0005544;GO:0004859;GO:0002020;GO:0005546;GO:0019834;GO:0042802;GO:0044548;GO:0048306;GO:0098772;GO:0001525;GO:0001765;GO:0001921;GO:0006900;GO:0030199;GO:0031340;GO:0032804;GO:0036035;GO:0042730;GO:0043086;GO:0044090;GO:0044147;GO:0051099;GO:0051290;GO:0052362;GO:0052405;GO:1905581;GO:1905597;GO:1905599;GO:1905602;GO:0005737;GO:0005765;GO:0005768;GO:0005769;GO:0005811;GO:…	246581	143757	244518	174512	183182	262092
ENSSSCG00000040757	chr1	111781942	111782237	237	Unspecified	protein_coding		GO:0000398;GO:0005681	0	0	0	0	0	0
ENSSSCG00000039280	chr1	111864305	111864712	387	Unspecified	protein_coding			5	7	3	4	4	2
ENSSSCG00000035244	chr1	111997642	112000550	2635	FOXB1	protein_coding	forkhead box B1 [Source:NCBI gene;Acc:106508979]	GO:0003700;GO:0043565;GO:0006355;GO:0003677;GO:0005634;GO:0001655;GO:0001756;GO:0007412;GO:0007595;GO:0008542;GO:0021510;GO:0021767;GO:0021794;GO:0021855;GO:0022029;GO:0030901;GO:0033504;GO:0043524;GO:0061030;GO:0061374;GO:0061377;GO:0061379;GO:0061381	0	0	0	0	0	0
ENSSSCG00000020189	chr1	112017521	112017624	104	RF00026	snRNA			0	0	0	0	0	0
ENSSSCG00000004582	chr1	112344060	112369245	5626	BNIP2	protein_coding	BCL2 interacting protein 2 [Source:NCBI gene;Acc:100521534]	;GO:0005737;GO:0006915;GO:0004309;GO:0001824;GO:0006798;GO:0007098;GO:0043410;GO:0045666;GO:0051057;GO:0051146;GO:0005814;GO:0031616	1021	1343	1312	1936	1995	1430
ENSSSCG00000004583	chr1	112371319	112400238	1705	Unspecified	protein_coding	general transcription factor IIA subunit 2 [Source:NCBI gene;Acc:100521701]	GO:0006367;GO:0005672;GO:0045944;GO:0005634;GO:0003743;GO:0006413;GO:0003713;GO:0051091;GO:0051123;GO:0017025	2904	1657	2125	2632	2742	2474
ENSSSCG00000004584	chr1	112424215	112540983	3995	GCNT3	protein_coding	glucosaminyl (N-acetyl) transferase 3, mucin type [Source:NCBI gene;Acc:100522112]	GO:0016020;GO:0008375;GO:0016740;GO:0016757;GO:0047225;GO:0002426;GO:0048729;GO:0050892;GO:0060993	51	31	4	22	12	18
ENSSSCG00000004586	chr1	112548258	112677732	4195	FAM81A	protein_coding	family with sequence similarity 81 member A [Source:NCBI gene;Acc:100156658]		1837	2581	2179	2081	2085	3808
ENSSSCG00000004587	chr1	112677820	112901999	4190	MYO1E	protein_coding	myosin IE [Source:NCBI gene;Acc:100154204]	GO:0005524;GO:0005515;GO:0003774;GO:0016459;GO:0000166;GO:0003779;GO:0005516;GO:0035091;GO:0042623;GO:0051015;GO:0001570;GO:0001701;GO:0001822;GO:0003094;GO:0006807;GO:0006897;GO:0030097;GO:0032836;GO:0035166;GO:0048008;GO:0072015;GO:0005737;GO:0005856;GO:0005903;GO:0005911;GO:0005912;GO:0045334	9359	12450	15176	8861	11123	9038
ENSSSCG00000004588	chr1	112907049	112942219	2042	CCNB2	protein_coding	cyclin B2 [Source:NCBI gene;Acc:100135668]	GO:0005634;GO:0001701;GO:0040008;GO:0043029;GO:0048538;GO:1904145;GO:0005813;GO:0005829;GO:0015630;GO:0016020	4599	1021	2928	4226	3806	3704
ENSSSCG00000004589	chr1	112961417	113059713	5344	RNF111	protein_coding	ring finger protein 111 [Source:NCBI gene;Acc:100155446]	GO:0005634;GO:0005737;GO:0061630;GO:0006511;GO:0045893;GO:0046332;GO:0030511;GO:0032184;GO:0000209;GO:0007389;GO:0016567;GO:0030579;GO:0031398;GO:0005829;GO:0032991;;GO:0016874	2127	2727	2207	2912	2636	2683
ENSSSCG00000035260	chr1	113076910	113077911	609	Unspecified	protein_coding			1	2	4	3	1	0
ENSSSCG00000004592	chr1	113084864	113136206	6814	SLTM	protein_coding	SAFB like transcription modulator [Source:NCBI gene;Acc:100154227]	GO:0003676;GO:0005634;GO:0003723;GO:0006357;GO:0043565;GO:0050684;GO:0005654;GO:0016604	2299	3408	2059	4446	3410	2901
ENSSSCG00000034769	chr1	113156352	113158291	465	Unspecified	protein_coding		GO:0003735;GO:0006412;GO:0005622;GO:0005840;GO:0005763	2	3	6	3	5	0
ENSSSCG00000024131	chr1	113172899	113258753	6862	MINDY2	protein_coding	MINDY lysine 48 deubiquitinase 2 [Source:NCBI gene;Acc:102161333]	GO:0004843;GO:1990380;GO:0005829;GO:0071108;GO:0016807;GO:0036435;GO:0070530;GO:0071795;GO:0071796;GO:0005654;GO:0006508	328	658	375	639	673	682
ENSSSCG00000004595	chr1	113289084	113412543	6958	ADAM10	protein_coding	ADAM metallopeptidase domain 10 [Source:NCBI gene;Acc:397345]	GO:0006508;GO:0004222;GO:0007219;GO:0008237;GO:0006509;GO:0016020;GO:0016021;GO:0016787;GO:0046872;GO:0005886;GO:0005794;GO:0000139;GO:0008233;GO:0004175;GO:0017124;GO:0019901;GO:0042803;GO:0001701;GO:0006468;GO:0007162;GO:0008284;GO:0010820;GO:0016485;GO:0030307;GO:0030335;GO:0034612;GO:0042117;GO:0051088;GO:0051089;GO:0098696;GO:0099173;GO:0005634;GO:0005737;GO:0005798;GO:0009986;GO:0014069;GO:…	4463	5985	5392	8558	6433	7485
ENSSSCG00000004594	chr1	113319160	113319551	345	Unspecified	protein_coding		GO:0003735;GO:0006412;GO:0005840	0	0	0	1	0	0
ENSSSCG00000024660	chr1	113345914	113346357	444	Unspecified	protein_coding	40S ribosomal protein S23 pseudogene [Source:NCBI gene;Acc:100523526]	GO:0003735;GO:0006412;GO:0005840;GO:0015935;GO:0022627	4325	3782	3714	3287	3628	5296
ENSSSCG00000004596	chr1	113429907	113604306	6026	LIPC	protein_coding	lipase C, hepatic type [Source:NCBI gene;Acc:100233189]	GO:0005515;GO:0052689;GO:0006629;GO:0004806;GO:0005576;GO:0005615;GO:0046872;GO:0019433;GO:0034372;GO:0042632;GO:0070328;GO:0016042;GO:0004620;GO:0006633;GO:0004465;GO:0016298;GO:0034185;GO:0008203;GO:0030301;GO:0034374;GO:0034375	0	1	2	0	2	1
ENSSSCG00000019377	chr1	113606019	113606161	143	RF00026	snRNA			0	0	0	0	0	0
ENSSSCG00000004597	chr1	113794040	113848808	5600	AQP9	protein_coding	aquaporin 9 [Source:NCBI gene;Acc:100127153]	GO:0016020;GO:0055085;GO:0015267;GO:0016021;GO:0005345;GO:0005350;GO:0015204;GO:0015250;GO:0015254;GO:0015265;GO:0006833;GO:0006863;GO:0010033;GO:0015791;GO:0015793;GO:0015837;GO:0015855;GO:0046689;GO:0071320;GO:0071918;GO:0072531;GO:1904823;GO:0005887;GO:0043231	13	4	13	7	3	23
ENSSSCG00000025578	chr1	113825321	114037046	4131	ALDH1A2	protein_coding	aldehyde dehydrogenase 1 family member A2 [Source:NCBI gene;Acc:100737077]	GO:0055114;GO:0016491;GO:0016620;GO:0004029;GO:0001758;GO:0004028;GO:0001568;GO:0001936;GO:0002138;GO:0003007;GO:0008284;GO:0008285;GO:0009855;GO:0009952;GO:0009954;GO:0010628;GO:0014032;GO:0016331;GO:0021915;GO:0030182;GO:0030324;GO:0030326;GO:0030900;GO:0030902;GO:0031016;GO:0031076;GO:0034097;GO:0035115;GO:0035799;GO:0042573;GO:0042574;GO:0042904;GO:0043010;GO:0043065;GO:0048384;GO:0048566;GO:…	123	28	28	71	6	99
ENSSSCG00000030605	chr1	114256457	114266868	3925	POLR2M	protein_coding	RNA polymerase II subunit M [Source:NCBI gene;Acc:102160778]	GO:0016591;GO:0005635;GO:0035556;GO:0051685;GO:0043025	2442	3150	1924	2511	2317	3435
ENSSSCG00000004598	chr1	114287627	114386473	2432	Unspecified	protein_coding	myocardial zonula adherens protein [Source:NCBI gene;Acc:100154487]	GO:0035556;GO:0030864;GO:0031234;GO:0031674;	151	43	143	154	177	126
ENSSSCG00000035038	chr1	114424151	114598931	6977	CGNL1	protein_coding	cingulin like 1 [Source:NCBI gene;Acc:100621470]	GO:0003774;GO:0016459;GO:0007015;GO:0051058	18267	32473	23355	14320	12179	23276
ENSSSCG00000004600	chr1	114682304	115056366	10118	TCF12	protein_coding	transcription factor 12 [Source:NCBI gene;Acc:100621557]	GO:0046983;GO:0000978;GO:0001228;GO:0003677;GO:0003700;GO:0008134;GO:0043425;GO:0044212;GO:0046332;GO:0046982;GO:0070888;GO:0010628;GO:0045666;GO:0045893;GO:0045944;GO:0000790;GO:0005634;GO:0005654;GO:0005667;GO:0005737;GO:0016607;GO:0043231;GO:0090575	4740	7362	6503	8986	7241	7615
ENSSSCG00000026960	chr1	115219883	115345923	13368	Unspecified	protein_coding	zinc finger protein 280D [Source:NCBI gene;Acc:100513772]	GO:0003676;GO:0005634;GO:0003700;GO:0006355;GO:0003677;	515	1050	699	1468	1083	1029
ENSSSCG00000018304	chr1	115356052	115356154	103	RF00026	snRNA			0	0	0	0	0	0
ENSSSCG00000004601	chr1	115471922	115529764	5171	MNS1	protein_coding	meiosis specific nuclear structural 1 [Source:NCBI gene;Acc:100621861]	GO:0031514;GO:0044782;GO:0042802;GO:0007283;GO:0045724;GO:0070986;GO:0005635;GO:0005882;GO:0005930;GO:0036126	467	337	410	971	661	805
ENSSSCG00000004602	chr1	115526740	115607894	1420	TEX9	protein_coding	testis expressed 9 [Source:NCBI gene;Acc:100155694]		165	242	223	314	198	331
ENSSSCG00000036021	chr1	115548677	115549000	324	RF00100	misc_RNA			0	0	0	0	0	0
ENSSSCG00000004603	chr1	115734358	115871092	7842	RFX7	protein_coding	regulatory factor X7 [Source:NCBI gene;Acc:100152054]	GO:0003700;GO:0006355;GO:0003677;GO:0000978;GO:0005634;GO:0006357	1577	2364	2284	3698	2874	2784
ENSSSCG00000020082	chr1	115803948	115804041	94	RF00156	snoRNA			0	0	0	0	0	0
ENSSSCG00000037499	chr1	115941942	116070787	8265	NEDD4	protein_coding	neural precursor cell expressed, developmentally down-regulated 4, E3 ubiquitin protein ligase [Source:NCBI gene;Acc:100514504]	GO:0005515;GO:0006511;GO:0004842;GO:0061630;GO:0016740;GO:0016567;GO:0043161;GO:0005737;GO:0043197;GO:0031175;GO:0006622;GO:0000209;GO:0045732;GO:0031623;GO:0007528;GO:0048814;GO:2000650;GO:0032801;GO:0050807;GO:0016874;GO:0019871;GO:0019904;GO:0031698;GO:0043130;GO:0070063;GO:0070064;GO:0007041;GO:0010766;GO:0010768;GO:0014068;GO:0019089;GO:0034644;GO:0034765;GO:0042391;GO:0042921;GO:0043162;GO:…	1223	1679	1524	2590	2032	2160
ENSSSCG00000035798	chr1	116132154	116268782	3813	PRTG	protein_coding	protogenin [Source:NCBI gene;Acc:100154460]	GO:0005515;GO:0007275;GO:0016020;GO:0016021;GO:0038023;GO:0050768;GO:0051260;GO:0005886	32	83	25	71	72	15
ENSSSCG00000004607	chr1	116293344	116320256	2462	PYGO1	protein_coding	pygopus family PHD finger 1 [Source:NCBI gene;Acc:100156479]	GO:0046872;GO:0001822;GO:0007289;GO:0035064;GO:0002244;GO:0007286;GO:0009791;GO:0034504;GO:0045944;GO:0060070;GO:0005634	236	793	307	490	432	353
ENSSSCG00000004608	chr1	116332319	116429983	1596	DNAAF4	protein_coding	dynein axonemal assembly factor 4 [Source:NCBI gene;Acc:100513251]	GO:0005515;GO:0003341;GO:0005576;GO:0005813;GO:0030331;GO:0007507;GO:0036158;GO:0036159;GO:0003351;GO:0007368;GO:0097730;GO:0033146;GO:0061136;GO:0005634;GO:0005737;GO:0005829;GO:0005886	40	95	63	82	76	67
ENSSSCG00000032399	chr1	116340380	116340613	234	Unspecified	protein_coding		GO:0046872	0	0	0	1	0	1
ENSSSCG00000032854	chr1	116435820	116436167	348	C15orf65	protein_coding	chromosome 15 open reading frame 65 [Source:HGNC Symbol;Acc:HGNC:44654]		0	6	4	0	3	0
ENSSSCG00000004610	chr1	116449098	116522390	8613	CCPG1	protein_coding	cell cycle progression 1 [Source:NCBI gene;Acc:100156919]	GO:2001106;GO:0016020;GO:0016021;GO:0008284;GO:0045787;GO:0045944	1688	9161	3352	5471	3614	4649
ENSSSCG00000018806	chr1	116476859	116476938	80	ssc-mir-628	miRNA	ssc-mir-628 [Source:miRBase;Acc:MI0013163]		0	0	0	1	0	0
ENSSSCG00000032619	chr1	116491886	116532934	3672	PIGB	protein_coding	phosphatidylinositol glycan anchor biosynthesis class B [Source:NCBI gene;Acc:100515767]	GO:0006506;GO:0016757;GO:0000030;GO:0016020;GO:0016021;GO:0016740;GO:0005783;GO:0005789;GO:0097502	611	751	475	898	792	724
ENSSSCG00000004612	chr1	116532975	116606474	4316	RAB27A	protein_coding	RAB27A, member RAS oncogene family [Source:NCBI gene;Acc:606749]	GO:0003924;GO:0005525;GO:0000166;GO:0016020;GO:0005768;GO:0005764;GO:0005770;GO:0042470;GO:0006887;GO:0006886;GO:0032482;GO:0030141;GO:0045921;GO:0032402;GO:0019003;GO:0031489;GO:0006605;GO:0007596;GO:0010628;GO:0016192;GO:0019882;GO:0030318;GO:0032400;GO:0036257;GO:0043316;GO:0043320;GO:0043473;GO:0050766;GO:0051875;GO:0051904;GO:0071985;GO:0097278;GO:1903307;GO:1903428;GO:1903435;GO:1990182;GO:…	1153	819	629	884	1207	745
ENSSSCG00000024983	chr1	116612357	116631800	4773	Unspecified	protein_coding	ribosomal L24 domain containing 1 [Source:NCBI gene;Acc:100623328]	GO:0003735;GO:0006412;GO:0005622;GO:0005840;GO:0022625;GO:0003723;GO:0000027;GO:1902626;GO:0005634;GO:0005730	3611	3293	3077	4434	4715	4545
ENSSSCG00000029601	chr1	116960728	116960846	119	RF00402	snoRNA			0	0	0	0	0	0
ENSSSCG00000004614	chr1	117166300	117764854	8373	UNC13C	protein_coding	unc-13 homolog C [Source:NCBI gene;Acc:100516123]	GO:0005509;GO:0007268;GO:0035556;GO:0005543;GO:0019992;GO:0046872;GO:0005886;GO:0030672;GO:0005516;GO:0043195;GO:0042734;GO:0031594;GO:0035249;GO:0016082;GO:0016188;GO:0098831;GO:0017075;GO:0048786;GO:0007528;GO:0016079;GO:0016081;GO:0031914;GO:0061789;GO:0099525;GO:0044305;GO:0098688;GO:0098793	11	57	27	62	65	13
ENSSSCG00000033947	chr1	117296987	117303954	201	Unspecified	protein_coding		GO:0004170;GO:0046080	0	0	0	0	0	0
ENSSSCG00000004615	chr1	117945982	118159285	4224	WDR72	protein_coding	WD repeat domain 72 [Source:NCBI gene;Acc:100153251]	GO:0005515;GO:0070166;GO:0005737;GO:0005768	234	214	73	200	100	814
ENSSSCG00000004616	chr1	118913444	118952453	3866	ONECUT1	protein_coding	one cut homeobox 1 [Source:NCBI gene;Acc:100152052]	GO:0003677;GO:0045944;GO:0005634;GO:0030154;GO:0001228;GO:0003700;GO:0001889;GO:0001952;GO:0002064;GO:0006006;GO:0006357;GO:0007219;GO:0007492;GO:0009653;GO:0030183;GO:0030335;GO:0030512;GO:0031016;GO:0031018;GO:0045165;GO:0048536;GO:0060271	4	3	4	0	3	1
ENSSSCG00000004617	chr1	118993420	119124457	8231	FAM214A	protein_coding	family with sequence similarity 214 member A [Source:NCBI gene;Acc:100153621]		516	3326	1339	2024	1192	1801
ENSSSCG00000004620	chr1	119134571	119394725	15334	MYO5A	protein_coding	myosin VA [Source:NCBI gene;Acc:594849]	GO:0005737;GO:0007049;GO:0051301;GO:0043086;GO:0043666;GO:0000278;GO:0019888;GO:0032515;GO:0004864;GO:0035308;GO:0019212;GO:0051721;GO:0000086;GO:0005524;GO:0005515;GO:0003774;GO:0016459;GO:0051015;GO:0000166;GO:0003779;GO:0000146;GO:0005509;GO:0005516;GO:0017137;GO:0042802;GO:0097718;GO:0006582;GO:0006887;GO:0006892;GO:0007268;GO:0007601;GO:0016192;GO:0030048;GO:0030050;GO:0030073;GO:0030318;GO:…	13912	16385	14510	21250	19167	16757
ENSSSCG00000004621	chr1	119407240	119536426	6905	MYO5C	protein_coding	myosin VC [Source:NCBI gene;Acc:100155557]	GO:0003676;GO:0005524;GO:0005515;GO:0003774;GO:0016459;GO:0051015;GO:0000166;GO:0003779	737	1082	119	369	308	759
ENSSSCG00000004622	chr1	119537551	119590822	4958	GNB5	protein_coding	G protein subunit beta 5 [Source:NCBI gene;Acc:100157949]	GO:0005515;GO:0007165;GO:0005096;GO:0031682;GO:0051087;GO:0007186;GO:0007212;GO:0043547;GO:1901386;GO:0005634;GO:0005829;GO:0005886;GO:0098793	3450	4012	3438	2591	3362	2688
ENSSSCG00000004623	chr1	119597088	119599685	555	Unspecified	protein_coding	BCL2 like 10 [Source:NCBI gene;Acc:100153119]	GO:0042981;GO:0016020;GO:0016021;GO:0042803;GO:0046982;GO:0008630;GO:0097192;GO:0005741	0	0	0	0	0	1
ENSSSCG00000004624	chr1	119725029	119771400	4515	MAPK6	protein_coding	mitogen-activated protein kinase 6 [Source:NCBI gene;Acc:396833]	GO:0004672;GO:0005524;GO:0006468;GO:0004707;GO:0005634;GO:0000165;GO:0005737;GO:0035556;GO:0010468;GO:0071310;GO:0019901;GO:0046982;GO:0060999;GO:0005829;GO:0032156;GO:0032991	7057	8208	8358	15361	13236	12222
ENSSSCG00000004625	chr1	119805071	119857348	2400	LEO1	protein_coding	LEO1 homolog, Paf1/RNA polymerase II complex component [Source:NCBI gene;Acc:100518760]	GO:0006368;GO:0016570;GO:0016593;GO:0001711;GO:0006378;GO:0010390;GO:0019827;GO:0031442;GO:0032968;GO:0033523;GO:0045638;GO:0045944;GO:0001650;GO:0005654;GO:0005813;GO:0005634;GO:1990269	1832	1358	1429	2379	2140	1842
ENSSSCG00000004626	chr1	119857427	119994762	4306	TMOD3	protein_coding	tropomodulin 3 [Source:NCBI gene;Acc:397556]	GO:0005523;GO:0051694;GO:0030036;GO:0048821;GO:0006936;GO:0005865;GO:0030239;GO:0030016;GO:1901992	6857	4373	6146	9308	8164	7497
ENSSSCG00000004628	chr1	119956596	120009372	8552	TMOD2	protein_coding	tropomodulin 2 [Source:NCBI gene;Acc:100157165]	GO:0005523;GO:0051694;GO:0007270;GO:0007611;GO:0045745;GO:0006936;GO:0005865;GO:0030239;GO:0030016	357	439	846	902	544	424
ENSSSCG00000004629	chr1	120009214	120043127	1998	LYSMD2	protein_coding	LysM domain containing 2 [Source:NCBI gene;Acc:100155966]		284	239	217	288	270	390
ENSSSCG00000004630	chr1	120042435	120138175	7241	SCG3	protein_coding	secretogranin III [Source:NCBI gene;Acc:100154760]	GO:0033366;GO:0030667;	2	8	22	16	6	8
ENSSSCG00000031840	chr1	120125814	120127137	714	Unspecified	protein_coding		GO:0003735;GO:0006412;GO:0005622;GO:0005840	27	21	16	19	28	22
ENSSSCG00000032517	chr1	120137810	120298549	10976	DMXL2	protein_coding	Dmx like 2 [Source:NCBI gene;Acc:100155516]	GO:0005515;GO:0007035;GO:0043291;GO:0017137;GO:0008021	1268	1880	1174	2057	1513	1935
ENSSSCG00000039810	chr1	120160148	120161129	168	Unspecified	protein_coding			0	0	2	0	0	0
ENSSSCG00000004632	chr1	120322342	120399190	4575	GLDN	protein_coding	gliomedin [Source:NCBI gene;Acc:100156725]	GO:0045162;GO:0034113;GO:0086080;GO:0032528;GO:0005615;GO:0005886;GO:0009986	98	90	72	121	81	49
ENSSSCG00000030168	chr1	120477197	120696877	11260	CYP19A1	protein_coding	cytochrome P450 19A1 [Source:NCBI gene;Acc:403331]	GO:0055114;GO:0020037;GO:0005506;GO:0016705;GO:0016491;GO:0016020;GO:0016021;GO:0004497;GO:0046872;GO:0016712;GO:0070330;GO:0002677;GO:0006710;GO:0008209;GO:0008585;GO:0010760;GO:0030540;GO:0030879;GO:0060065;GO:0060736;GO:0061370;GO:2000866;GO:0005783	10	5	1	8	4	0
ENSSSCG00000032150	chr1	120550141	120550243	103	RF00001	rRNA			0	0	0	0	0	0
ENSSSCG00000004634	chr1	120807328	120946698	7828	AP4E1	protein_coding	adaptor related protein complex 4 subunit epsilon 1 [Source:NCBI gene;Acc:100155124]	GO:0015031;GO:0006886;GO:0016192;GO:0030117;GO:0030124;GO:0016020;GO:0005794	838	1267	975	1852	1529	1691
ENSSSCG00000031794	chr1	120807328	120853453	5726	TNFAIP8L3	protein_coding	TNF alpha induced protein 8 like 3 [Source:NCBI gene;Acc:100522001]	GO:0042981;GO:0008526;GO:0035091;GO:0015914;GO:0019216;GO:0043552;GO:0048017;GO:0051897;GO:0070374;GO:0005654;GO:0005737;GO:0005829;GO:0005886	68	34	280	200	109	53
ENSSSCG00000004635	chr1	121067875	121134887	6221	SPPL2A	protein_coding	signal peptide peptidase like 2A [Source:NCBI gene;Acc:100522175]	GO:0016021;GO:0004190;GO:0042500;GO:0031293;GO:0050776;GO:0016020;GO:0005765;GO:0033619;GO:0030660;GO:0071458;GO:0071556;GO:0042803;GO:0006509;GO:0005770;GO:0005886;GO:0031902;GO:0043231	4690	4616	3330	6275	5033	5941
ENSSSCG00000004636	chr1	121145857	121250211	7523	TRPM7	protein_coding	transient receptor potential cation channel subfamily M member 7 [Source:NCBI gene;Acc:100169932]	GO:0016020;GO:0016021;GO:0005524;GO:0006468;GO:0005216;GO:0006811;GO:0055085;GO:0004674;GO:0051262;GO:0006812;GO:0010961;GO:0034220;GO:0070588;GO:0003779;GO:0005262;GO:0016301;GO:0017022;GO:0006816;GO:0016340;GO:0031032;GO:0046777;GO:0070266;GO:0001726;GO:0005886;GO:0005623	2061	5709	2418	6198	4771	4609
ENSSSCG00000034352	chr1	121186406	121190883	807	Unspecified	protein_coding			17	13	8	8	8	15
ENSSSCG00000020575	chr1	121258145	121258243	99	RF00026	snRNA			0	0	0	0	0	0
ENSSSCG00000004638	chr1	121273242	121307029	1140	Unspecified	protein_coding	ubiquitin specific peptidase 50 [Source:NCBI gene;Acc:100156336]	GO:0036459;GO:0016579;GO:0006511;GO:0005829;GO:0030496;GO:0043197;GO:0007265;GO:0004843;GO:0071108;GO:0070536;GO:0014069;GO:0019897;GO:0007032;GO:0031313;GO:0019783;GO:0032464;GO:0032741;GO:0050718;GO:1900227;GO:2001056	1	1	0	3	2	0
ENSSSCG00000004639	chr1	121306032	121376122	6495	USP8	protein_coding	ubiquitin specific peptidase 8 [Source:NCBI gene;Acc:100157546]	GO:0036459;GO:0016579;GO:0006511;GO:0005829;GO:0016787;GO:0030496;GO:0043197;GO:0007265;GO:0004843;GO:0071108;GO:0070536;GO:0014069;GO:0019897;GO:0007032;GO:0000281;GO:0031647;GO:0032880;GO:0090263;GO:0005737;GO:0005769;GO:0031313	2235	3373	2998	5347	4071	4468
ENSSSCG00000034366	chr1	121400072	121400711	423	Unspecified	protein_coding		GO:0003755;GO:0000413	0	0	0	0	0	0
ENSSSCG00000004645	chr1	121412982	121488366	3072	GABPB1	protein_coding	GA binding protein transcription factor subunit beta 1 [Source:NCBI gene;Acc:100157164]	GO:0005515;GO:0045944;GO:0005634;GO:0044212;GO:0046982;GO:0005654;GO:0036464	801	980	684	1201	1074	786
ENSSSCG00000004644	chr1	121505400	121529584	7301	HDC	protein_coding	histidine decarboxylase [Source:NCBI gene;Acc:100156724]	GO:0003824;GO:0019752;GO:0006520;GO:0030170;GO:0016831;GO:0004398;GO:0001694;GO:0006548	3	17	0	0	8	0
ENSSSCG00000004643	chr1	121528925	121579121	3892	SLC27A2	protein_coding	solute carrier family 27 member 2 [Source:NCBI gene;Acc:494011]	GO:0016021;GO:0003824;GO:0004467;GO:0031957;GO:0015908;GO:0005783;GO:0005102;GO:0005778;GO:0005788;GO:0030176;GO:0005324;GO:0006699;GO:0042760;GO:0044539;GO:0005779;GO:0015245;GO:0019899;GO:0050197;GO:0070251;GO:0000038;GO:0001561;GO:0001676;GO:0006635;GO:0097089;GO:0005777;GO:0005789	37	523	6	33	48	214
ENSSSCG00000004646	chr1	121629033	121913168	4443	ATP8B4	protein_coding	ATPase phospholipid transporting 8B4 (putative) [Source:NCBI gene;Acc:100154720]	GO:0016021;GO:0000166;GO:0005524;GO:0000287;GO:0015914;GO:0004012;GO:0016020;GO:0005886;GO:0045332;GO:0005794;GO:0007030	29	142	12	55	18	29
ENSSSCG00000004647	chr1	122119695	122139404	3280	DTWD1	protein_coding	DTW domain containing 1 [Source:NCBI gene;Acc:100153076]		672	576	703	964	832	1098
ENSSSCG00000004648	chr1	122139224	122394729	1826	FAM227B	protein_coding	family with sequence similarity 227 member B [Source:NCBI gene;Acc:102164442]		129	134	155	154	181	247
ENSSSCG00000004651	chr1	122215882	122526981	7054	GALK2	protein_coding	fibroblast growth factor 7 [Source:NCBI gene;Acc:397281]	GO:0005576;GO:0008083;GO:0005104;GO:0008543;GO:0005524;GO:0005737;GO:0016301;GO:0006012;GO:0016773;GO:0005534;GO:0004335;GO:0046835;GO:0016310;GO:0005829;GO:0033499	2441	3906	2209	2447	2202	3807
ENSSSCG00000004652	chr1	122542409	122575007	3708	COPS2	protein_coding	COP9 signalosome subunit 2 [Source:NCBI gene;Acc:100125956]	GO:0005515;GO:0008180;GO:0005737;GO:0003714;GO:0000338;GO:0001833;GO:0006468;GO:0008283;GO:0035914;GO:0045892;GO:0005634	7559	7155	6696	10886	9967	10742
ENSSSCG00000037857	chr1	122630697	122631501	396	Unspecified	protein_coding		GO:0005856;GO:0030833;GO:0034314;GO:0005885	3	3	1	1	0	2
ENSSSCG00000004653	chr1	122633908	122689098	7312	SECISBP2L	protein_coding	SECIS binding protein 2 like [Source:NCBI gene;Acc:100156761]	GO:0035368;GO:0003730;GO:1990904;GO:0043021;GO:0001514	3606	7242	4328	7810	7113	5921
ENSSSCG00000035207	chr1	122670872	122678866	1158	Unspecified	protein_coding			0	0	0	0	0	0
ENSSSCG00000004657	chr1	122725904	122979845	10902	CEP152	protein_coding	centrosomal protein 152 [Source:NCBI gene;Acc:100152345]	GO:0005515;GO:0035556;GO:0030971;GO:0048863;GO:0008284;GO:0005886;GO:0007099;GO:0005815;GO:0098535;GO:0098536;GO:0005813;GO:0019901;GO:0051298;GO:0000242;GO:0005654;GO:0005814	648	373	421	1031	1047	877
ENSSSCG00000004656	chr1	122811556	122812131	576	Unspecified	protein_coding	EP300 interacting inhibitor of differentiation 1 [Source:NCBI gene;Acc:100155122]	GO:0005634;GO:0000122;GO:0045595;GO:0035065;GO:0003714;GO:0035034;GO:0035035;GO:0030154;GO:0045892;GO:0005654;GO:0036464	764	487	855	791	608	546
ENSSSCG00000004658	chr1	123101260	123359568	9560	FBN1	protein_coding	fibrillin 1 [Source:NCBI gene;Acc:414836]	GO:0005509;GO:0005178;GO:0005201;GO:0008201;GO:0042802;GO:0044877;GO:0001501;GO:0007507;GO:0033627;GO:0035582;GO:0035583;GO:0043010;GO:0045671;GO:0048048;GO:0048050;GO:2001205;GO:0001527;GO:0005576;GO:0005604;GO:0005615;GO:0031012;GO:0062023	3601	12393	21190	12034	8394	4417
ENSSSCG00000032141	chr1	123448516	123462706	4323	DUT	protein_coding	deoxyuridine triphosphatase [Source:NCBI gene;Acc:100621123]	GO:0004170;GO:0046080;GO:0005654	7143	2009	5085	4981	4625	6587
ENSSSCG00000004659	chr1	123481369	123571586	4951	SLC12A1	protein_coding	solute carrier family 12 member 1 [Source:NCBI gene;Acc:100154291]	GO:0016020;GO:0016021;GO:0006811;GO:0055085;GO:0005215;GO:0015377;GO:0016324;GO:1990573;GO:1902476;GO:0008511;GO:0015081;GO:0015378;GO:0015379;GO:0006884;GO:0035725;GO:0055064;GO:0055075;GO:0055078;GO:0070062	171	687	21	151	249	53
ENSSSCG00000040204	chr1	123574703	123582998	1894	CTXN2	protein_coding	cortexin 2 [Source:NCBI gene;Acc:100157161]	GO:0031224;GO:0016020;GO:0016021	0	0	0	0	0	0
ENSSSCG00000004661	chr1	123582912	123638236	5981	MYEF2	protein_coding	myelin expression factor 2 [Source:NCBI gene;Acc:100153072]	GO:0003676;GO:0000981;GO:0003697;GO:0003723;GO:0006357;GO:0000978;GO:0005634;GO:0005737;GO:0003729;GO:1990904;GO:0071014;GO:2000815	3233	2658	2885	5264	5464	4445
ENSSSCG00000004662	chr1	123635134	123656714	1506	SLC24A5	protein_coding	solute carrier family 24 member 5 [Source:NCBI gene;Acc:100511672]	GO:0016021;GO:0006811;GO:0055085;GO:0008273;GO:0005802;GO:0048021;GO:0016020;GO:0098656;GO:0071805;GO:0070588;GO:0035725;GO:0006874;GO:0005262;GO:0030318;GO:0034220;GO:0048022	0	0	0	0	0	2
ENSSSCG00000004663	chr1	123987530	124174091	6990	SEMA6D	protein_coding	semaphorin 6D [Source:NCBI gene;Acc:100511850]	GO:0005515;GO:0016020;GO:0016021;GO:0030215;GO:0005615;GO:0005887;GO:0001755;GO:0030335;GO:0045499;GO:0048843;GO:0050919;GO:0071526;GO:0038191;GO:0014911;GO:0014912;GO:0021591;GO:0005794;GO:0005886	118	306	48	82	81	102
ENSSSCG00000036374	chr1	124577949	124578057	109	RF00001	rRNA			0	0	0	0	0	0
ENSSSCG00000039033	chr1	125195518	125195652	135	RF00156	snoRNA			0	0	0	0	0	0
ENSSSCG00000037020	chr1	125385571	125386053	372	Unspecified	protein_coding		GO:0003735;GO:0006412;GO:0005622;GO:0005840	21	32	21	11	10	21
ENSSSCG00000029642	chr1	125567924	125568503	459	Unspecified	protein_coding		GO:0003735;GO:0006412;GO:0005840;GO:0015934	0	0	0	0	0	0
ENSSSCG00000004666	chr1	126078336	126137412	2302	Unspecified	protein_coding	sulfide quinone oxidoreductase [Source:NCBI gene;Acc:100154990]	GO:0055114;GO:0016491;GO:0071949;GO:0070224;GO:0070221;	1983	2921	3322	2601	2658	3917
ENSSSCG00000037384	chr1	126165986	126185033	3912	BLOC1S6	protein_coding	biogenesis of lysosomal organelles complex 1 subunit 6 [Source:NCBI gene;Acc:100049678]	GO:1904115;GO:0007596;GO:0008089;GO:0030318;GO:0031175;GO:0032816;GO:0033299;GO:0043473;GO:0048490;GO:0061025;GO:0005768;GO:0031083;GO:0019898;GO:0030133	4307	3746	3365	4869	4499	5221
ENSSSCG00000004668	chr1	126236792	126268096	6010	SLC30A4	protein_coding	solute carrier family 30 member 4 [Source:NCBI gene;Acc:100153749]	GO:0016021;GO:0055085;GO:0006812;GO:0008324;GO:0016020;GO:0098655;GO:0005886;GO:0005385;GO:0071577;GO:0010043;GO:0061088;GO:0009636;GO:0055069;GO:0005737;GO:0005770	558	733	896	1321	919	1256
ENSSSCG00000036905	chr1	126260193	126260779	534	Unspecified	protein_coding		GO:0016020;GO:0016021	13	11	11	15	17	21
ENSSSCG00000004670	chr1	126304056	126307812	1200	C15orf48	protein_coding	chromosome 1 C15orf48 homolog [Source:NCBI gene;Acc:100152534]	GO:0022900;GO:1902600;GO:0004129;GO:0005751;GO:0009617;GO:0005634	37	38	21	15	21	35
ENSSSCG00000018328	chr1	126304686	126304765	80	MIR147B	miRNA	microRNA 147b [Source:HGNC Symbol;Acc:HGNC:33655]		7	4	3	1	7	5
ENSSSCG00000004671	chr1	126314755	126335391	2733	SPATA5L1	protein_coding	spermatogenesis associated 5 like 1 [Source:NCBI gene;Acc:100156592]	GO:0005524;GO:0016887	485	371	320	362	494	502
ENSSSCG00000004672	chr1	126361880	126382617	6207	GATM	protein_coding	glycine amidinotransferase [Source:NCBI gene;Acc:100126844]	GO:0015067;GO:0016020;GO:0016740;GO:0005739;GO:0005743;GO:0006601;GO:0015068;GO:0006600;GO:0007275;GO:0007611;GO:0014889;GO:0120162;GO:0005758	396	216	288	293	125	887
ENSSSCG00000037540	chr1	126432072	126434250	1521	Unspecified	protein_coding		GO:0004347;GO:0006096;GO:0006094;GO:0016853	2	0	0	0	1	0
ENSSSCG00000004673	chr1	126473515	126511365	4170	SLC28A2	protein_coding	solute carrier family 28 member 2 [Source:NCBI gene;Acc:100522231]	GO:0016020;GO:0005887;GO:0005337;GO:1901642;GO:0005415;GO:0016021;GO:0015211;GO:0015860	21	22	20	15	6	49
ENSSSCG00000004674	chr1	126549081	126570655	2784	Unspecified	protein_coding	Src homology 2 domain containing F [Source:NCBI gene;Acc:100157418]	GO:0001784;	996	1063	1499	326	346	1143
ENSSSCG00000004675	chr1	126572533	126620118	5949	DUOX1	protein_coding	dual oxidase 1 [Source:NCBI gene;Acc:397177]	GO:0055114;GO:0020037;GO:0016491;GO:0005509;GO:0006979;GO:0016174;GO:0050665;GO:0004601;GO:0098869;GO:0016020;GO:0016021;GO:0006952;GO:0005886;GO:0043020;GO:0016175;GO:0042554;GO:0019221;GO:0042335;GO:0051591;GO:0072593;GO:0090303;GO:2000147;GO:0005783;GO:0009986;GO:0031252	381	210	575	105	116	853
ENSSSCG00000004676	chr1	126603069	126652463	1083	DUOXA2	protein_coding	dual oxidase maturation factor 2 [Source:NCBI gene;Acc:100155365]	GO:0016021;GO:0015031;GO:0005789;GO:0016020;GO:0019899;GO:0008104;GO:0010729;GO:0034613;GO:0042743;GO:0050727;GO:0051604;GO:2000147;GO:2000609;GO:0005783;GO:0005829;GO:0005886;GO:0031252;GO:0045177	101	49	218	24	19	206
ENSSSCG00000004677	chr1	126605142	126615719	1570	DUOXA1	protein_coding	dual oxidase maturation factor 1 [Source:NCBI gene;Acc:100653516]	GO:0016021;GO:0015031;GO:0005789;GO:0016020;GO:0008104;GO:0010729;GO:0034613;GO:0042743;GO:0045666;GO:0050727;GO:2000379;GO:2000609;GO:0005886	8	0	6	1	0	15
ENSSSCG00000004678	chr1	126620510	126642480	7424	DUOX2	protein_coding	dual oxidase 2 [Source:NCBI gene;Acc:397060]	GO:0055114;GO:0020037;GO:0016491;GO:0005509;GO:0006979;GO:0016174;GO:0050665;GO:0004601;GO:0098869;GO:0016020;GO:0016021;GO:0006952;GO:0005886;GO:0043020;GO:0016175;GO:0042554;GO:0009566;GO:0030282;GO:0030878;GO:0035264;GO:0042403;GO:0042445;GO:0048839;GO:0048855	688	409	1214	225	243	2750
ENSSSCG00000004679	chr1	126654485	126701503	6501	SORD	protein_coding	sorbitol dehydrogenase [Source:NCBI gene;Acc:100158181]	GO:0055114;GO:0016491;GO:0008270;GO:0046872;GO:0003939;GO:0042802;GO:0051287;GO:0006060;GO:0006062;GO:0030317;GO:0046370;GO:0051160;GO:0051164;GO:0005739;GO:0016020;GO:0031514;GO:0070062	5449	2487	5550	2073	2396	11143
ENSSSCG00000004680	chr1	126739606	126768708	1574	TERB2	protein_coding	telomere repeat binding bouquet formation protein 2 [Source:NCBI gene;Acc:100516583]	GO:0007129;GO:0045141;GO:0070197;GO:0000784;GO:0005637;	13	7	23	23	14	27
ENSSSCG00000004681	chr1	126775864	126792655	1500	TRIM69	protein_coding	tripartite motif containing 69 [Source:NCBI gene;Acc:100738487]	GO:0005515;GO:0046872;GO:0016567;GO:0004842;GO:0005634;GO:0005737;GO:0016607	0	0	0	0	0	0
ENSSSCG00000040862	chr1	126784320	126784696	270	Unspecified	protein_coding			0	0	0	0	0	0
ENSSSCG00000004687	chr1	126834580	126872431	6392	B2M	protein_coding	beta-2-microglobulin [Source:NCBI gene;Acc:110255236]	GO:0006955;GO:0042612;GO:0005576;GO:0002376;GO:0002474;GO:0042802;GO:0042803;GO:0001916;GO:0002237;GO:0002481;GO:0002726;GO:0006826;GO:0007275;GO:0007611;GO:0010977;GO:0019885;GO:0032092;GO:0033077;GO:0034756;GO:0042026;GO:0045646;GO:0048260;GO:0050680;GO:0050768;GO:0051289;GO:0055072;GO:0071281;GO:0071283;GO:0071316;GO:0090647;GO:1900121;GO:1900122;GO:1904434;GO:1904437;GO:1990000;GO:2000774;GO:…	10668	11794	10725	13797	13575	16160
ENSSSCG00000037543	chr1	126891672	126894854	1419	Unspecified	lincRNA			1	4	0	3	3	2
ENSSSCG00000004684	chr1	126898812	126999239	9332	SPG11	protein_coding	SPG11 vesicle trafficking associated, spatacsin [Source:NCBI gene;Acc:100522412]	;GO:0007040;GO:0007268;GO:0008088;GO:0048489;GO:0048675;GO:0090389;GO:0090659;GO:0005730;GO:0005737;GO:0005829;GO:0005886;GO:0030424;GO:0030425;GO:0031410;GO:0045202	1820	3570	2316	3211	2501	4041
ENSSSCG00000004691	chr1	126999571	127019139	796	EIF3J	protein_coding	eukaryotic translation initiation factor 3 subunit J [Source:NCBI gene;Acc:100517070]	GO:0005737;GO:0003743;GO:0005852;GO:0001732;GO:0002183;GO:0006412;GO:0006413;GO:0016282;GO:0033290;GO:0005829	3913	3329	3473	6132	6032	4841
ENSSSCG00000035827	chr1	127028849	127125410	6624	CTDSPL2	protein_coding	CTD small phosphatase like 2 [Source:NCBI gene;Acc:102162809]	GO:0016791;GO:0004721;GO:0006470;GO:0030514;GO:0046827;GO:0005634;GO:0005654;GO:0016311	2608	2487	2825	4613	3779	3610
ENSSSCG00000023996	chr1	127130089	127238624	5313	CASC4	protein_coding	cancer susceptibility 4 [Source:NCBI gene;Acc:100523528]	GO:0016020;GO:0016021;GO:0005794	1655	3221	2018	2742	2281	2320
ENSSSCG00000040515	chr1	127421874	127422396	426	Unspecified	protein_coding		GO:0003735;GO:0006412;GO:0005622;GO:0005840	0	0	0	1	0	0
ENSSSCG00000004694	chr1	127593342	127650662	5310	FRMD5	protein_coding	FERM domain containing 5 [Source:NCBI gene;Acc:100152168]	GO:0005856;GO:0005178;GO:0019901;GO:0030334;GO:0045785;GO:2000146;GO:0005912;GO:0016020;GO:0016021;GO:0031032	23	12	22	37	14	7
ENSSSCG00000004695	chr1	127651328	127741958	7207	WDR76	protein_coding	WD repeat domain 76 [Source:NCBI gene;Acc:100519285]	GO:0005515;GO:0006974;GO:0019899;GO:0000792;GO:0005634;GO:0090734;GO:0003677;GO:2000001	1162	680	746	1685	1651	1528
ENSSSCG00000040383	chr1	127740718	127760475	7049	MFAP1	protein_coding	microfibril associated protein 1 [Source:NCBI gene;Acc:100157390]	GO:0000398;GO:0001527;GO:0005634;GO:0071005	3283	2751	3133	3420	2991	3368
ENSSSCG00000038436	chr1	127758557	127767520	7536	HYPK	protein_coding	huntingtin interacting protein K [Source:HGNC Symbol;Acc:HGNC:18418]	GO:0047485;GO:0043066;GO:0050821;GO:0005634;GO:0005654;GO:0005737;GO:0015630;GO:0032991;	14313	16944	19718	5806	8415	11678
ENSSSCG00000004698	chr1	127760374	127764787	1557	SERINC4	protein_coding	serine incorporator 4 [Source:NCBI gene;Acc:100153748]	GO:0016020;GO:0016021	3	0	8	7	10	7
ENSSSCG00000024263	chr1	127765766	127767472	584	Unspecified	protein_coding			10534	12684	16088	2967	5122	8225
ENSSSCG00000018734	chr1	127766052	127766152	101	MIR1282	miRNA	microRNA 1282 [Source:HGNC Symbol;Acc:HGNC:35360]		4	2	4	2	4	7
ENSSSCG00000004699	chr1	127781363	127784801	1771	ELL3	protein_coding	elongation factor for RNA polymerase II 3 [Source:NCBI gene;Acc:100156183]	GO:0006368;GO:0008023;GO:0035326;GO:0048863;GO:0003746;GO:0006414;GO:0006354;GO:0006366;GO:0010717;GO:0032786;GO:0042795;GO:0045944;GO:0050769;GO:1901797;GO:1902166;GO:2000179;GO:0005634;GO:0005654;GO:0005730	26	21	20	33	22	25
ENSSSCG00000004700	chr1	127786174	127814096	1521	PDIA3	protein_coding	protein disulfide isomerase family A member 3 [Source:NCBI gene;Acc:100156204]	GO:0045454;GO:0016853;GO:0003756;GO:0055114;GO:0015037;GO:0042802;GO:0098761;GO:2001238;GO:0005615;GO:0005783;GO:0009986;GO:0042824	74655	119868	94850	106173	104482	115125
ENSSSCG00000018230	chr1	127796283	127796382	100	RF00026	snRNA			2	2	0	1	0	0
ENSSSCG00000004701	chr1	127814797	127830785	3931	CATSPER2	protein_coding	cation channel sperm associated 2 [Source:NCBI gene;Acc:100519637]	GO:0016020;GO:0005216;GO:0006811;GO:0055085;GO:0036128;GO:0030317;GO:0005227;GO:0016021;GO:0034220;GO:0009566;GO:0048240	590	1623	686	797	852	1109
ENSSSCG00000019464	chr1	127830196	127830313	118	RF00001	rRNA			1	1	0	0	1	2
ENSSSCG00000004702	chr1	127835821	127852273	5316	STRC	protein_coding	stereocilin [Source:NCBI gene;Acc:100519812]	GO:0009986;GO:0007160;GO:0032426;GO:0060091;GO:0050910;GO:0060088;	18	243	26	21	13	30
ENSSSCG00000004703	chr1	127848889	127859441	5890	Unspecified	protein_coding	creatine kinase, mitochondrial 1A [Source:NCBI gene;Acc:100519994]	GO:0003824;GO:0016301;GO:0016772;GO:0000166;GO:0005524;GO:0016310;GO:0016740;GO:0005739;GO:0004111;GO:0032091;GO:0043066;GO:0046314	258	464	42	84	59	121
ENSSSCG00000004704	chr1	127865572	127915455	6050	PPIP5K1	protein_coding	diphosphoinositol pentakisphosphate kinase 1 [Source:NCBI gene;Acc:100520287]	GO:0000829;GO:0000166;GO:0005524;GO:0016301;GO:0016310;GO:0005737;GO:0016740;GO:0005829;GO:0000832;GO:0033857;GO:0052723;GO:0052724;GO:0102092;GO:0000827;GO:0000828;GO:0006020;GO:0032958;GO:0005654	1552	1946	1612	1221	1342	1878
ENSSSCG00000004705	chr1	127915939	127936924	11274	MAP1A	protein_coding	microtubule associated protein 1A [Source:NCBI gene;Acc:100520470]	GO:0005874;GO:0008017;GO:0000226;GO:0005829;GO:0042995;GO:0030425;GO:0045202;GO:0043025;GO:0003779;GO:0016358;GO:0015631;GO:0007409;GO:0031114;GO:0005875	754	829	1049	436	531	1270
ENSSSCG00000040358	chr1	127928791	127928873	83	ssc-mir-2366-1	miRNA	ssc-mir-2366-1 [Source:miRBase;Acc:MI0022162]		0	0	0	0	0	0
ENSSSCG00000031949	chr1	127958495	128028914	6429	TP53BP1	protein_coding	tumor protein p53 binding protein 1 [Source:NCBI gene;Acc:100520655]	;GO:0001102;GO:0002039;GO:0003684;GO:0003712;GO:0035064;GO:0042162;GO:0043565;GO:0061649;GO:0006281;GO:0006303;GO:0006974;GO:0045830;GO:0045944;GO:0051260;GO:2000042;GO:0000776;GO:0000781;GO:0000784;GO:0005634;GO:0005654;GO:0005657;GO:0005737;GO:0016604;GO:0035861;GO:1990391	2997	4303	3907	4157	3399	4268
ENSSSCG00000004708	chr1	128029406	128084044	3813	TUBGCP4	protein_coding	tubulin gamma complex associated protein 4 [Source:NCBI gene;Acc:100155361]	GO:0000922;GO:0043015;GO:0000226;GO:0007020;GO:0005815;GO:0005737;GO:0005856;GO:0005874;GO:0031122;GO:0000278;GO:0005813;GO:0051225;GO:0051011;GO:0051321;GO:0051415;GO:0000923;GO:0000930;GO:0055037	1590	1087	1405	1369	1355	1460
ENSSSCG00000004709	chr1	128085090	128088864	1159	Unspecified	protein_coding			347	679	525	464	389	565
ENSSSCG00000040362	chr1	128088274	128091385	357	Unspecified	protein_coding			11	16	12	26	24	19
ENSSSCG00000004710	chr1	128089963	128125932	4672	ADAL	protein_coding	adenosine deaminase like [Source:NCBI gene;Acc:100155388]	GO:0019239;GO:0004000;GO:0006154;GO:0046103	516	615	438	663	655	592
ENSSSCG00000040018	chr1	128091512	128092406	276	Unspecified	protein_coding		GO:0016020;GO:0016021	42	49	34	51	41	43
ENSSSCG00000036032	chr1	128093793	128096148	882	Unspecified	protein_coding		GO:0003676	442	742	554	806	585	704
ENSSSCG00000004711	chr1	128125668	128127919	2252	LCMT2	protein_coding	leucine carboxyl methyltransferase 2 [Source:NCBI gene;Acc:100156590]	GO:0005515;GO:0008168;GO:0032259;GO:0030488;GO:0008175;GO:0031591	439	427	363	337	361	382
ENSSSCG00000004712	chr1	128168955	128184495	2121	TGM7	protein_coding	transglutaminase 7 [Source:NCBI gene;Acc:100152931]	GO:0018149;GO:0003810;GO:0046872	0	0	0	0	0	0
ENSSSCG00000004713	chr1	128193607	128216866	2157	TGM5	protein_coding	transglutaminase 5 [Source:NCBI gene;Acc:100158178]	GO:0018149;GO:0003810;GO:0046872	60	61	177	82	66	90
ENSSSCG00000004714	chr1	128231851	128255893	5545	EPB42	protein_coding	erythrocyte membrane protein band 4.2 [Source:NCBI gene;Acc:100152957]	GO:0018149;GO:0003810;GO:0000902;GO:0020027;GO:0048536;GO:0050801;GO:0055072;GO:0016020;GO:0030863	0	1	1	1	0	0
ENSSSCG00000034771	chr1	128255091	128269539	2931	CCNDBP1	protein_coding	cyclin D1 binding protein 1 [Source:NCBI gene;Acc:106509015]	GO:0051726;GO:0005634;GO:0005654	1328	1648	1384	1631	1645	1812
ENSSSCG00000004716	chr1	128269599	128306056	2700	TMEM62	protein_coding	transmembrane protein 62 [Source:NCBI gene;Acc:100624103]	GO:0016787;GO:0016020;GO:0016021	445	1076	504	594	490	907
ENSSSCG00000038590	chr1	128305321	128305392	72	ssc-mir-9838	miRNA	ssc-mir-9838 [Source:miRBase;Acc:MI0031607]		0	0	1	0	0	0
ENSSSCG00000004717	chr1	128319311	128474302	6732	UBR1	protein_coding	ubiquitin protein ligase E3 component n-recognin 1 [Source:NCBI gene;Acc:100511299]	GO:0008270;GO:0061630;GO:0071596;GO:0030163;GO:0016874;GO:0016567;GO:0004842;GO:0070728;GO:0006511;GO:0032007;GO:0071233;GO:0000151;GO:0000502;GO:0005737	1733	2440	2331	3518	2967	3260
ENSSSCG00000004718	chr1	128489682	128635504	5771	TTBK2	protein_coding	tau tubulin kinase 2 [Source:NCBI gene;Acc:100511488]	GO:0004672;GO:0005524;GO:0006468;GO:0016301;GO:0016310;GO:0005634;GO:0005737;GO:0018105;GO:0060271;GO:0036064;GO:0004674;GO:0035869;GO:0018107;GO:0019894;GO:0000226;GO:0007026;GO:0030334;GO:1902817;GO:1904527;GO:0005814;GO:0005829	557	873	563	831	646	866
ENSSSCG00000004719	chr1	128641452	128654897	3705	CDAN1	protein_coding	codanin 1 [Source:NCBI gene;Acc:100512030]	GO:0006325;GO:0008104;GO:0008156;GO:0031497;GO:0005634;GO:0005737;GO:0005829;GO:0005886;GO:0012505	636	525	557	231	307	386
ENSSSCG00000022039	chr1	128657567	128808959	15136	Unspecified	protein_coding	StAR related lipid transfer domain containing 9 [Source:NCBI gene;Acc:100628176]	GO:0008289;GO:0005524;GO:0005515;GO:0003777;GO:0007018;GO:0008017;GO:0000166;GO:0003774	214	120	139	95	113	103
ENSSSCG00000035719	chr1	128816905	128839112	5027	HAUS2	protein_coding	HAUS augmin like complex subunit 2 [Source:NCBI gene;Acc:100511852]	GO:0051225;GO:0070652;GO:0031023;GO:0007098;GO:0005813;GO:0005876	1380	739	1068	1626	1403	1527
ENSSSCG00000038659	chr1	128817181	128818044	609	Unspecified	protein_coding		GO:0043066;GO:0007259	0	0	0	0	0	0
ENSSSCG00000004726	chr1	128839075	128847168	3219	LRRC57	protein_coding	leucine rich repeat containing 57 [Source:NCBI gene;Acc:100513451]	GO:0005515	1189	1018	1288	1479	1332	1975
ENSSSCG00000038735	chr1	128849068	128888966	2903	SNAP23	protein_coding	synaptosome associated protein 23 [Source:NCBI gene;Acc:100512755]	;GO:0042629;GO:0019905;GO:0002553;GO:0005654;GO:0005737;GO:0005886;GO:0005913;GO:0031201;GO:0042581;GO:0042582	2421	2839	3123	4835	4468	4236
ENSSSCG00000004725	chr1	128893973	128958179	9068	ZNF106	protein_coding	zinc finger protein 106 [Source:NCBI gene;Acc:100620097]	GO:0003676;GO:0005515;GO:0005829;GO:0016020;GO:0008286;GO:0017124	3985	4207	3860	5801	5290	5013
ENSSSCG00000004728	chr1	128960729	129013979	3583	CAPN3	protein_coding	calpain 3 [Source:NCBI gene;Acc:397349]	GO:0005509;GO:0005622;GO:0006508;GO:0004198;GO:0045214;GO:0016787;GO:0008233;GO:0008234;GO:0005737;GO:0043066;GO:0003824;GO:0008307;GO:0031402;GO:0031432;GO:0055103;GO:0060090;GO:0012501;GO:0014718;GO:0030163;GO:0030239;GO:0031648;GO:0033234;GO:0043122;GO:0045661;GO:0045862;GO:0045892;GO:0045893;GO:0050790;GO:0051092;GO:0051281;GO:0061061;GO:0065003;GO:0070315;GO:0071277;GO:0071472;GO:0072657;GO:…	6	0	9	0	1	7
ENSSSCG00000004729	chr1	129021115	129098307	6480	Unspecified	protein_coding	glucosidase alpha, neutral C [Source:NCBI gene;Acc:100513637]	GO:0003824;GO:0005975;GO:0030246;GO:0004553;GO:0016787;GO:0008152;GO:0016798	161	838	277	311	229	553
ENSSSCG00000004730	chr1	129098419	129142150	3013	TMEM87A	protein_coding	transmembrane protein 87A [Source:NCBI gene;Acc:100154984]	GO:0016021;GO:0016020;GO:0005829;GO:0042147;GO:0032580	1408	4870	1456	2376	2347	2351
ENSSSCG00000033472	chr1	129131216	129131431	216	Unspecified	protein_coding			0	0	0	0	0	0
ENSSSCG00000004731	chr1	129144344	129201212	7384	VPS39	protein_coding	VPS39 subunit of HOPS complex [Source:NCBI gene;Acc:100513254]	GO:0005515;GO:0006886;GO:0016192;GO:0005765;GO:0006914;GO:0008333;GO:0034058;GO:1902774;GO:1990126;GO:0030123;GO:0030897;GO:0031902;GO:0005623	3231	3734	3279	2552	2160	2987
ENSSSCG00000004732	chr1	129201102	129215221	2559	PLA2G4F	protein_coding	phospholipase A2 group IVF [Source:NCBI gene;Acc:100513834]	GO:0004620;GO:0009395;GO:0005737;GO:0005829;GO:0016787;GO:0046872;GO:0006629;GO:0005509;GO:0004623;GO:0102567;GO:0102568;GO:0016042;GO:0032587;GO:0005544;GO:0046475;GO:0031982;GO:0004622;GO:0047498;GO:0001516;GO:0015908;GO:0050482;GO:0071236;GO:0071407	1	0	0	0	0	0
ENSSSCG00000004733	chr1	129247255	129270027	2415	PLA2G4D	protein_coding	phospholipase A2 group IVD [Source:NCBI gene;Acc:102162529]	GO:0004620;GO:0009395;GO:0005737;GO:0016787;GO:0046872;GO:0006629;GO:0004623;GO:0102567;GO:0102568;GO:0016042;GO:0005509;GO:0005544;GO:0046475;GO:0047498	0	0	0	1	0	1
ENSSSCG00000037292	chr1	129289763	129362941	4612	PLA2G4E	protein_coding	phospholipase A2 group IVE [Source:NCBI gene;Acc:100514811]	GO:0004620;GO:0009395;GO:0005737;GO:0016787;GO:0046872;GO:0006629;GO:0005509;GO:0004623;GO:0102567;GO:0102568;GO:0016042	0	0	0	0	0	0
ENSSSCG00000020666	chr1	129374547	129460222	5154	EHD4	protein_coding	EH domain containing 4 [Source:NCBI gene;Acc:100738234]	GO:0005509;GO:0005515;GO:0005525;GO:0032456;GO:0051260;GO:0005783;GO:0048471;GO:0055038	8233	6471	5974	5821	4794	5341
ENSSSCG00000004736	chr1	129463702	129511568	10866	SPTBN5	protein_coding	spectrin beta, non-erythrocytic 5 [Source:NCBI gene;Acc:100155358]	GO:0005515;GO:0003779;GO:0019894;GO:0030507;GO:0032029;GO:0034452;GO:0043621;GO:0045505;GO:0007030;GO:0007041;GO:0051260;GO:0005737;GO:0032391;GO:0097381	9	3	9	4	0	1
ENSSSCG00000004737	chr1	129512632	129533308	7604	PLA2G4B	protein_coding	phospholipase A2 group IVB [Source:NCBI gene;Acc:100152927]	GO:0004620;GO:0009395;GO:0005737;GO:0005829;GO:0016787;GO:0046872;GO:0006629;GO:0004623;GO:0102567;GO:0102568;GO:0016042;GO:0005509;GO:0005544;GO:0046475;GO:0047498	235	278	330	91	148	176
ENSSSCG00000004738	chr1	129533534	129588095	7509	MAPKBP1	protein_coding	mitogen-activated protein kinase binding protein 1 [Source:NCBI gene;Acc:100158174]	GO:0005515;GO:0043124;GO:1900425;GO:2000483;GO:0005737;GO:0097431	1562	1002	2094	827	824	1419
ENSSSCG00000004739	chr1	129594990	129697417	9503	MGA	protein_coding	MAX dimerization protein MGA [Source:NCBI gene;Acc:100156980]	GO:0003700;GO:0006355;GO:0005634;GO:0046983;GO:0071339;GO:0003677	2070	3250	2559	3987	3231	3231
ENSSSCG00000033197	chr1	129675106	129675291	186	Unspecified	protein_coding			0	0	0	0	0	0
ENSSSCG00000039919	chr1	129738106	129741414	2181	Unspecified	protein_coding			0	0	0	0	0	0
ENSSSCG00000004744	chr1	129811546	129830209	4630	TYRO3	protein_coding	TYRO3 protein tyrosine kinase [Source:NCBI gene;Acc:100515870]	GO:0004672;GO:0005524;GO:0006468;GO:0005515;GO:0004713;GO:0000166;GO:0016301;GO:0016310;GO:0016020;GO:0016021;GO:0005634;GO:0016740;GO:0005887;GO:0005789;GO:0004714;GO:0018108;GO:0030168;GO:0043524;GO:0007283;GO:0007169;GO:0046777;GO:0070527;GO:0043235;GO:0017147;GO:0016055;GO:0043491;GO:0050728;GO:0043548;GO:0046982;GO:0001779;GO:0007218;GO:0021885;GO:0032940;GO:0034122;GO:0034446;GO:0042698;GO:…	1598	1183	4496	831	1122	1959
ENSSSCG00000004745	chr1	129838332	129860971	8882	RPAP1	protein_coding	RNA polymerase II associated protein 1 [Source:NCBI gene;Acc:100152008]	GO:0006366	1551	1474	1730	627	754	993
ENSSSCG00000040414	chr1	129859479	129866834	1811	Unspecified	protein_coding		GO:0004672;GO:0006468;GO:0004713;GO:0018108	4	4	0	0	0	2
ENSSSCG00000004746	chr1	129867642	129875639	1293	ITPKA	protein_coding	inositol-trisphosphate 3-kinase A [Source:NCBI gene;Acc:100516235]	GO:0016301;GO:0032958;GO:0016310;GO:0016740;GO:0006020;GO:0048167	30	12	26	1	5	15
ENSSSCG00000004747	chr1	129884837	129942855	6176	RTF1	protein_coding	RTF1 homolog, Paf1/RNA polymerase II complex component [Source:NCBI gene;Acc:100524183]	GO:0003677;GO:1990269;GO:0016593;GO:0003697;GO:0000122;GO:0001711;GO:0001832;GO:0019827;GO:0032968;GO:0045944;GO:0051571;GO:0080182;GO:0005730	5640	3835	5054	5133	4937	5268
ENSSSCG00000040766	chr1	129937948	129938050	103	RF00026	snRNA			0	0	0	0	0	0
ENSSSCG00000004748	chr1	129967437	129992246	3269	NDUFAF1	protein_coding	NADH:ubiquinone oxidoreductase complex assembly factor 1 [Source:NCBI gene;Acc:100524355]	GO:0032981;GO:0005739;GO:0005747;GO:0051082;GO:0006120;GO:0005829	1625	1366	1431	1614	1686	1768
ENSSSCG00000035544	chr1	129992803	130054129	4621	NUSAP1	protein_coding	nucleolar and spindle associated protein 1 [Source:NCBI gene;Acc:106509022]	GO:0005874;GO:0000226;GO:0000281;GO:0005819;GO:0040001;GO:0008017;GO:0005730;GO:0005876	6575	3299	5246	9651	7168	7045
ENSSSCG00000004750	chr1	130036481	130047023	2974	OIP5	protein_coding	Opa interacting protein 5 [Source:NCBI gene;Acc:100516409]	GO:0005634;GO:0046872;GO:0000785;GO:0007059;GO:0034080;GO:0042802;GO:0000775;GO:0005654;GO:0005829;GO:0010369;GO:0015030;GO:0016607	1221	425	750	1219	1202	1359
ENSSSCG00000004751	chr1	130073548	130112751	3087	CHP1	protein_coding	calcineurin like EF-hand protein 1 [Source:NCBI gene;Acc:100621371]	GO:0005509;GO:0048306;GO:0010923;GO:0032088;GO:0032417;GO:0042308;GO:0051453;GO:0070885;GO:1901214;GO:0005886	12872	11551	11388	13568	13980	13992
ENSSSCG00000035779	chr1	130100667	130100837	171	Unspecified	protein_coding		GO:0008270;GO:0003735;GO:0006412;GO:0005622;GO:0005840;GO:0022627	0	0	0	0	0	0
ENSSSCG00000004752	chr1	130112847	130153483	3654	EXD1	protein_coding	exonuclease 3'-5' domain containing 1 [Source:NCBI gene;Acc:100516945]	GO:0003676;GO:0006139;GO:0008408;GO:0090305;GO:0031047;GO:0034587;GO:1990923	133	119	174	260	150	198
ENSSSCG00000004753	chr1	130201843	130374040	8438	INO80	protein_coding	INO80 complex subunit [Source:NCBI gene;Acc:100517567]	GO:0005634;GO:0003677;GO:0005524;GO:0031011;GO:0006281;GO:0016887;GO:0006338;GO:0006351;GO:0032508;GO:0004386;GO:0042393;GO:0043044;GO:0043140;GO:0042766;GO:0008094;GO:0043014;GO:0000070;GO:0000724;GO:0006302;GO:0010571;GO:0030307;GO:0034644;GO:0043618;GO:0045944;GO:0051225;GO:0070914;GO:0071479;GO:2000045;GO:0005654;GO:0005886;GO:0016604;GO:0045111	2473	2402	2215	2448	2350	3062
ENSSSCG00000025155	chr1	130346296	130346434	139	RF00026	snRNA			0	1	0	0	0	0
ENSSSCG00000038521	chr1	130357291	130364053	5516	CHAC1	protein_coding	ChaC glutathione specific gamma-glutamylcyclotransferase 1 [Source:NCBI gene;Acc:100524723]	GO:0003839;GO:0006751;GO:0016829;GO:0061928;GO:0005112;GO:0022008;GO:0005802	2332	4626	2249	869	874	1703
ENSSSCG00000004755	chr1	130374120	130386314	6409	DLL4	protein_coding	delta like canonical Notch ligand 4 [Source:NCBI gene;Acc:100152163]	GO:0016020;GO:0016021;GO:0005509;GO:0007219;GO:0007275;GO:0007154;GO:0005112;GO:0000122;GO:0001525;GO:0001569;GO:0001974;GO:0003208;GO:0003209;GO:0003222;GO:0003344;GO:0008285;GO:0010596;GO:0010628;GO:0010629;GO:0030217;GO:0035912;GO:0035924;GO:0043537;GO:0044344;GO:0045746;GO:0045747;GO:0050767;GO:0060579;GO:0061074;GO:0061314;GO:0072554;GO:0090051;GO:1903588;GO:2000179;GO:0005886	28	33	13	5	3	13
ENSSSCG00000004757	chr1	130408274	130419852	5780	VPS18	protein_coding	VPS18 core subunit of CORVET and HOPS complexes [Source:NCBI gene;Acc:100153351]	GO:0006886;GO:0016192;GO:0030674;GO:0005768;GO:0007032;GO:0007040;GO:0006904;GO:0035542;GO:0030897;GO:0007033;GO:0003779;GO:0019905;GO:0008333;GO:0046718;GO:2000300;GO:0005764;GO:0005769;GO:0005770;GO:0005884;GO:0030123;GO:0033263;GO:0098978	1408	1886	1393	492	647	840
ENSSSCG00000004758	chr1	130443684	130447301	3224	RHOV	protein_coding	ras homolog family member V [Source:NCBI gene;Acc:100154565]	GO:0005622;GO:0003924;GO:0005525;GO:0007264;GO:0000166;GO:0005886;GO:0005737;GO:0042995;GO:0006897;GO:0007163;GO:0005938;GO:0007015;GO:0019901;GO:0032956;GO:0007266;GO:0030036;GO:0030031;GO:0008360;GO:0032488	84	284	28	36	17	45
ENSSSCG00000004759	chr1	130458910	130485701	2909	SPINT1	protein_coding	serine peptidase inhibitor, Kunitz type 1 [Source:NCBI gene;Acc:100157387]	GO:0005515;GO:0004867;GO:0016020;GO:0016021;GO:0010951;GO:0008233;GO:0006508;GO:0001843;GO:0001892;GO:0030198;GO:0060670;GO:0060674;GO:0005886	3886	2563	717	697	777	1309
ENSSSCG00000004760	chr1	130485346	130509560	945	Unspecified	protein_coding	protein phosphatase 1 regulatory inhibitor subunit 14D [Source:NCBI gene;Acc:100158201]	GO:0005737;GO:0042325;GO:0032515;GO:0004865	4	9	1	6	6	14
ENSSSCG00000005612	chr1	130495973	130496329	270	Unspecified	protein_coding		GO:0003735;GO:0006412;GO:0005840	38	37	42	42	24	45
ENSSSCG00000004761	chr1	130506921	130516487	5538	ZFYVE19	protein_coding	zinc finger FYVE-type containing 19 [Source:NCBI gene;Acc:100154961]	GO:0046872;GO:0005813;GO:0030496;GO:0032266;GO:0032154;GO:0009838;GO:0032466;GO:0044878	352	441	409	141	187	285
ENSSSCG00000004762	chr1	130516725	130559228	6090	DNAJC17	protein_coding	DnaJ heat shock protein family (Hsp40) member C17 [Source:NCBI gene;Acc:100156179]	GO:0003676;GO:0000122;GO:1901998	740	712	643	330	410	565
ENSSSCG00000032022	chr1	130554978	130563562	5176	GCHFR	protein_coding	GTP cyclohydrolase I feedback regulator [Source:NCBI gene;Acc:100153745]		1167	1025	1280	387	493	747
ENSSSCG00000004765	chr1	130574359	130591576	2549	RMDN3	protein_coding	regulator of microtubule dynamics 3 [Source:NCBI gene;Acc:100519696]	GO:0005515;GO:0016020;GO:0016021;GO:0006874;GO:0005739;GO:0005741	384	485	330	312	314	471
ENSSSCG00000004766	chr1	130592419	130640284	2323	RAD51	protein_coding	RAD51 recombinase [Source:NCBI gene;Acc:100141309]	GO:0003677;GO:0000166;GO:0005524;GO:0006281;GO:0003697;GO:0008094;GO:0000724;GO:0006259;GO:0003690;GO:0000150;GO:1990426;GO:0005634;GO:0006974;GO:0006310;GO:0003682;GO:0000722;GO:0000730;GO:0001932;GO:0006312;GO:0007131;GO:0010833;GO:0031297;GO:0032200;GO:0042148;GO:0051321;GO:0070192;GO:0071312;GO:0072711;GO:1990414;GO:0000784;GO:0000793;GO:0000794;GO:0000800	2159	857	1184	1704	1887	1790
ENSSSCG00000039107	chr1	130651701	130728975	10109	Unspecified	protein_coding	kinetochore scaffold 1 [Source:NCBI gene;Acc:100626221]	GO:0008608;GO:0034501	1923	769	1702	4843	3980	3373
ENSSSCG00000036264	chr1	130652704	130691666	2704	Unspecified	protein_coding		GO:0008608;GO:0034501	634	265	613	1682	1347	1147
ENSSSCG00000033408	chr1	130733596	130733714	119	RF00568	snoRNA			0	0	0	0	0	0
ENSSSCG00000031333	chr1	130734382	130734517	136	RF00568	snoRNA			0	0	0	0	0	0
ENSSSCG00000036700	chr1	130741397	130746959	1623	RPUSD2	protein_coding	RNA pseudouridine synthase domain containing 2 [Source:NCBI gene;Acc:102159271]	GO:0003723;GO:0009982;GO:0001522;GO:0009451	846	494	491	265	354	463
ENSSSCG00000038033	chr1	130753222	130764746	1615	CCDC32	protein_coding	coiled-coil domain containing 32 [Source:NCBI gene;Acc:102161682]		1288	796	1368	779	1057	1288
ENSSSCG00000004770	chr1	130824647	130825165	441	Unspecified	protein_coding		GO:0003735;GO:0006412;GO:0005840	0	0	0	0	0	0
ENSSSCG00000031544	chr1	130829234	130829340	107	RF00026	snRNA			0	0	0	0	0	0
ENSSSCG00000004771	chr1	130845835	130846965	1131	CHST14	protein_coding	carbohydrate sulfotransferase 14 [Source:NCBI gene;Acc:100520059]	GO:0016021;GO:0008146;GO:0016051;GO:0016740;GO:0005794;GO:0005975;GO:0000139;GO:0001537;GO:0050655	390	313	455	100	176	227
ENSSSCG00000004772	chr1	130847278	130878321	9202	BAHD1	protein_coding	bromo adjacent homology domain containing 1 [Source:NCBI gene;Acc:100155635]	GO:0003682;GO:0031507;GO:0045892;GO:0005654;GO:0005677;	1728	1996	1899	757	969	1198
ENSSSCG00000004774	chr1	130894150	130910609	3561	IVD	protein_coding	isovaleryl-CoA dehydrogenase [Source:NCBI gene;Acc:100156047]	GO:0055114;GO:0050660;GO:0016627;GO:0003995;GO:0016491;GO:0005739;GO:0008470	1916	2786	2502	953	1219	2745
ENSSSCG00000004775	chr1	130916136	130940396	2850	KNSTRN	protein_coding	kinetochore localized astrin (SPAG5) binding protein [Source:NCBI gene;Acc:100520414]	GO:0007059;GO:0000776;GO:0007051;GO:0051988;GO:0000070;GO:0005829;GO:0015630;GO:0035371;GO:0072686	1571	643	1214	1419	1504	1699
ENSSSCG00000004776	chr1	130938401	130951948	4638	DISP2	protein_coding	dispatched RND transporter family member 2 [Source:NCBI gene;Acc:100156025]	GO:0016020;GO:0016021	12	1	22	0	6	2
ENSSSCG00000023975	chr1	130973964	130983971	6368	CCDC9B	protein_coding	coiled-coil domain containing 9B [Source:NCBI gene;Acc:100153607]		3347	7716	5027	2643	3198	3434
ENSSSCG00000037661	chr1	130991894	130992355	462	INAFM2	protein_coding	InaF motif containing 2 [Source:NCBI gene;Acc:106506757]	GO:0016020;GO:0016021	8	17	14	3	0	1
ENSSSCG00000004779	chr1	131004874	131028162	4310	PLCB2	protein_coding	phospholipase C beta 2 [Source:NCBI gene;Acc:100157641]	GO:0005509;GO:0007165;GO:0008081;GO:0035556;GO:0016042;GO:0006629;GO:0004435;GO:0004629;GO:0016787;GO:0050913;GO:0005737;GO:0005623;GO:0051209;GO:0048015;GO:0032959	10	7	6	5	1	12
ENSSSCG00000035682	chr1	131034252	131035406	1155	ANKRD63	protein_coding	ankyrin repeat domain 63 [Source:NCBI gene;Acc:100627919]	GO:0005515	0	2	0	0	0	2
ENSSSCG00000004781	chr1	131037641	131095950	6869	Unspecified	protein_coding	p21 (RAC1) activated kinase 6 [Source:NCBI gene;Acc:100153981]	GO:0004672;GO:0005524;GO:0006468;GO:0004674;GO:0000166;GO:0016301;GO:0016310;GO:0016740;GO:0005737;GO:0043408;GO:0016477;GO:0023014;GO:0031098;GO:0032147;GO:0048365;GO:0007612;GO:0007613;GO:0007626;GO:0001650;GO:0005634;GO:0030054	849	890	374	462	467	554
ENSSSCG00000004782	chr1	131075058	131144118	6515	BUB1B	protein_coding	BUB1 mitotic checkpoint serine/threonine kinase B [Source:NCBI gene;Acc:102164975]	GO:0007094;GO:0006468;GO:0004672;GO:0051754;GO:0000778;GO:0007091;GO:0071459;GO:0000776;GO:0000940;GO:0005524;GO:0016301;GO:0016310	6715	1526	5614	9282	8236	7303
ENSSSCG00000035284	chr1	131178307	131215389	9555	BMF	protein_coding	Bcl2 modifying factor [Source:NCBI gene;Acc:110261428]	GO:0006915;GO:0010507;GO:0034644;GO:0043065;GO:0043276	681	1926	4107	1245	712	1043
ENSSSCG00000004785	chr1	131241543	131247966	3576	SRP14	protein_coding	signal recognition particle 14 [Source:NCBI gene;Acc:100522176]	GO:0008312;GO:0006614;GO:0048500;GO:0030942;GO:0005786;GO:0045047;GO:0042493;GO:0005634	8379	5528	7123	7550	8464	7848
ENSSSCG00000039061	chr1	131241571	131355291	10801	EIF2AK4	protein_coding	eukaryotic translation initiation factor 2 alpha kinase 4 [Source:NCBI gene;Acc:100621160]	GO:0004672;GO:0005524;GO:0006468;GO:0005515;GO:0000077;GO:0004694;GO:0010998;GO:0000166;GO:0034198;GO:0036492;GO:0060733;GO:0070417	2499	2894	2597	3829	2928	3844
ENSSSCG00000004787	chr1	131355327	131493810	2516	GPR176	protein_coding	G protein-coupled receptor 176 [Source:NCBI gene;Acc:100153995]	GO:0016021;GO:0007186;GO:0004930;GO:0016020;GO:0007193;GO:0048512;GO:0005886	68	195	135	57	52	104
ENSSSCG00000004786	chr1	131419385	131420067	639	Unspecified	protein_coding		GO:0003729;GO:0006378;GO:0005849	14	5	12	20	9	18
ENSSSCG00000040418	chr1	131509813	131717097	2611	FSIP1	protein_coding	fibrous sheath interacting protein 1 [Source:NCBI gene;Acc:100737163]		58	178	105	141	94	204
ENSSSCG00000004789	chr1	131728784	131746115	5814	THBS1	protein_coding	thrombospondin 1 [Source:NCBI gene;Acc:492313]	GO:0005576;GO:0005509;GO:0005515;GO:0007155;GO:0005615;GO:0006954;GO:0008201;GO:0016525;GO:0050840;GO:0062023;GO:0005201;GO:0001786;GO:0001968;GO:0005178;GO:0017134;GO:0030169;GO:0043236;GO:0070051;GO:0070052;GO:0000187;GO:0001937;GO:0001953;GO:0002040;GO:0002544;GO:0002581;GO:0002605;GO:0006955;GO:0007050;GO:0008284;GO:0009749;GO:0010595;GO:0010596;GO:0010748;GO:0010751;GO:0010754;GO:0010757;GO:…	534422	372318	634196	577977	590332	447542
ENSSSCG00000004791	chr1	132702524	132787913	7356	RASGRP1	protein_coding	RAS guanyl releasing protein 1 [Source:NCBI gene;Acc:100522721]	GO:0005509;GO:0005622;GO:0005085;GO:0007264;GO:0035556;GO:0046872;GO:0042629;GO:0001786;GO:0005088;GO:0008270;GO:0019992;GO:0031210;GO:0042803;GO:0001816;GO:0001934;GO:0002437;GO:0014066;GO:0032252;GO:0032725;GO:0032760;GO:0032816;GO:0032825;GO:0033089;GO:0043303;GO:0043406;GO:0043547;GO:0045954;GO:0046330;GO:0046579;GO:0047496;GO:0051259;GO:0070372;GO:0070374;GO:0090630;GO:1902715;GO:0005794;GO:…	481	1436	341	1188	818	476
ENSSSCG00000004792	chr1	132789894	132819825	1899	FAM98B	protein_coding	family with sequence similarity 98 member B [Source:NCBI gene;Acc:100522915]	GO:0072669;GO:0008276;GO:0042802;GO:0006479;GO:0008284;GO:0010628;GO:0005634;GO:0005654;GO:0005737;GO:0043231	5234	2270	3962	5248	4998	5398
ENSSSCG00000039393	chr1	132904275	133016243	5252	SPRED1	protein_coding	sprouty related EVH1 domain containing 1 [Source:NCBI gene;Acc:100512576]	GO:0016020;GO:0009966;GO:0007275;GO:0005173;GO:0019901;GO:0019902;GO:0030291;GO:0000188;GO:0006469;GO:0010801;GO:0010923;GO:0016525;GO:0043409;GO:0043517;GO:0060979;GO:0070373;GO:0090051;GO:0090311;GO:0005634;GO:0005829;GO:0031410	2444	2006	1588	3712	2671	3202
ENSSSCG00000004794	chr1	133286038	133301425	846	TMCO5A	protein_coding	transmembrane and coiled-coil domains 5A [Source:HGNC Symbol;Acc:HGNC:28558]	GO:0016020;GO:0016021	0	0	0	0	0	0
ENSSSCG00000033300	chr1	133738539	133738645	107	RF00026	snRNA			0	0	0	0	0	0
ENSSSCG00000004795	chr1	134013820	134223013	3147	MEIS2	protein_coding	Meis homeobox 2 [Source:NCBI gene;Acc:100512756]	GO:0006355;GO:0003677;GO:0005634;GO:0000978;GO:0001228;GO:0003712;GO:0008134;GO:0043565;GO:0001654;GO:0008542;GO:0045638;GO:0045931;GO:0045944;GO:0110024	50	22	55	43	9	75
ENSSSCG00000040129	chr1	134097392	134097627	201	Unspecified	protein_coding			0	0	0	0	0	0
ENSSSCG00000040326	chr1	134226679	134226921	243	Unspecified	protein_coding			0	0	0	0	0	0
ENSSSCG00000026900	chr1	134248558	134538778	4123	C15orf41	protein_coding	chromosome 1 C15orf41 homolog [Source:NCBI gene;Acc:100512939]		1298	617	825	1175	1164	1439
ENSSSCG00000037229	chr1	134623150	134623443	294	Unspecified	protein_coding		GO:0022900;GO:0005739;GO:0005747	0	0	1	0	1	2
ENSSSCG00000035254	chr1	135577966	135812007	5870	DPH6	protein_coding	diphthamine biosynthesis 6 [Source:NCBI gene;Acc:102166599]	GO:0000166;GO:0005524;GO:0016874;GO:0017178;GO:0017183;GO:0005634;GO:0005730	768	773	751	1086	982	1451
ENSSSCG00000033875	chr1	135887799	136019341	10219	Unspecified	lincRNA			2	7	2	12	7	6
ENSSSCG00000030003	chr1	136096760	136097230	471	Unspecified	protein_coding		GO:0003676;GO:0003723;GO:0017148;GO:0005737;GO:0003730;GO:1990904;GO:0005681;GO:0008266;GO:0048026;GO:0015934;GO:0070181;GO:0030371;GO:0009409;GO:0045727;GO:0043023;GO:0006417	27	16	24	16	29	36
ENSSSCG00000034824	chr1	136111558	136111664	107	RF00026	snRNA			20	12	16	15	19	16
ENSSSCG00000004802	chr1	136121111	136236356	7157	AQR	protein_coding	aquarius intron-binding spliceosomal factor [Source:NCBI gene;Acc:100738040]	GO:0000398;GO:0005681;GO:0005634;GO:0003723;GO:0006397;GO:0008380;GO:0005654;GO:0071007;GO:0071013;GO:0003729	3711	3232	3572	4706	3745	4536
ENSSSCG00000004799	chr1	136122720	136129840	5354	ZNF770	protein_coding	zinc finger protein 770 [Source:NCBI gene;Acc:100514616]	GO:0003676;GO:0005634;GO:0003677	656	702	756	1531	996	1227
ENSSSCG00000004803	chr1	136281119	136286631	2185	ACTC1	protein_coding	actin alpha cardiac muscle 1 [Source:NCBI gene;Acc:100152267]	GO:0000166;GO:0005524;GO:0005737;GO:0005856;GO:0005884;GO:0010628;GO:0005515;GO:0017022;GO:0007015;GO:0033275;GO:0060047;GO:0090131;GO:0030017;GO:0030027;GO:0030175;GO:0044297;GO:0016887;GO:0030048;GO:0030240;GO:0031032;GO:0043066;GO:0055003;GO:0055008;GO:0070252;GO:0031674;GO:0042643;GO:0045202;GO:0098978	17	18	115	14	102	5
ENSSSCG00000036219	chr1	136323803	136329188	4396	GJD2	protein_coding	gap junction protein delta 2 [Source:NCBI gene;Acc:100157488]	GO:0007154;GO:0005922;GO:0016020;GO:0016021;GO:0005886;GO:0030054;GO:0005921;GO:0001508;GO:0007267;GO:0007268;GO:0007601	0	0	0	0	0	0
ENSSSCG00000004806	chr1	136497448	136522347	4747	Unspecified	protein_coding	Rho GTPase activating protein 11A [Source:NCBI gene;Acc:100157473]	GO:0007165	4129	1660	2910	7367	6729	4704
ENSSSCG00000004807	chr1	136525961	136590965	2185	SCG5	protein_coding	secretogranin V [Source:NCBI gene;Acc:397110]	GO:0030141;GO:0007218;GO:0043086;GO:0004857;GO:0051082;GO:0006886;GO:0016486;GO:0046883	189	1089	100	192	223	135
ENSSSCG00000033657	chr1	136617105	136629292	3871	GREM1	protein_coding	gremlin 1, DAN family BMP antagonist [Source:NCBI gene;Acc:100156280]	GO:0005576;GO:0005125;GO:0005615;GO:0030297;GO:0043184;GO:0048018;GO:0001525;GO:0002042;GO:0002092;GO:0003257;GO:0003337;GO:0007165;GO:0007171;GO:0007267;GO:0009887;GO:0009954;GO:0030326;GO:0030514;GO:0043542;GO:0045766;GO:0045892;GO:0045893;GO:0045944;GO:0051092;GO:0051893;GO:0060676;GO:0061098;GO:0090190;GO:1900086;GO:1901224;GO:2000273;GO:2000727;GO:0009986	3848	7274	691	2475	5403	1244
ENSSSCG00000035502	chr1	136655414	136655737	243	Unspecified	protein_coding		GO:0005634;GO:0000785;GO:0031492	0	0	0	0	0	0
ENSSSCG00000040466	chr1	136705077	137163598	6716	FMN1	protein_coding	formin 1 [Source:NCBI gene;Acc:102159471]	GO:0008017;GO:0045010;GO:0005884	592	612	338	567	452	500
ENSSSCG00000027232	chr1	137199072	137297207	6008	Unspecified	protein_coding	family with sequence similarity 169 member B [Source:NCBI gene;Acc:100623531]		18	6	19	7	16	15
ENSSSCG00000004811	chr1	137348249	137384320	594	PGPEP1L	protein_coding	pyroglutamyl-peptidase I like [Source:HGNC Symbol;Acc:HGNC:27080]	GO:0006508	1	2	2	0	1	0
ENSSSCG00000030560	chr1	137387825	137692307	7552	IGF1R	protein_coding	insulin like growth factor 1 receptor [Source:NCBI gene;Acc:397350]	GO:0016020;GO:0016021;GO:0004672;GO:0005524;GO:0006468;GO:0005515;GO:0007169;GO:0004713;GO:0004714;GO:0043548;GO:0043560;GO:0046777;GO:0000166;GO:0016301;GO:0016310;GO:0016740;GO:0005887;GO:0048856;GO:0071333;GO:0043235;GO:0005009;GO:0005010;GO:0005158;GO:0005520;GO:0031994;GO:0042802;GO:0043559;GO:0006955;GO:0008284;GO:0008286;GO:0014068;GO:0030335;GO:0038083;GO:0042593;GO:0043066;GO:0043410;GO:…	8860	10127	13134	5197	5881	9161
ENSSSCG00000025487	chr1	137707466	137707570	105	RF00026	snRNA			0	0	0	0	0	0
ENSSSCG00000039118	chr1	137801653	137827081	1126	Unspecified	lincRNA			0	0	0	0	0	0
ENSSSCG00000035223	chr1	137855766	137885644	4647	SYNM	protein_coding	synemin [Source:HGNC Symbol;Acc:HGNC:24466]	GO:0005200;GO:0005882;GO:0045104;GO:0008307;GO:0005198;GO:0017166;GO:0019215;GO:0031443;GO:0005912;GO:0016020;GO:0042383;GO:0043034;GO:0060053	1119	1483	3969	1384	1769	1691
ENSSSCG00000004813	chr1	137874491	137996854	6221	TTC23	protein_coding	tetratricopeptide repeat domain 23 [Source:NCBI gene;Acc:100518888]	GO:0005515	187	277	377	396	304	412
ENSSSCG00000004814	chr1	137998572	138194765	6376	LRRC28	protein_coding	leucine rich repeat containing 28 [Source:NCBI gene;Acc:100156704]	GO:0005515;	4008	4508	4351	4337	3658	4780
ENSSSCG00000028771	chr1	138341158	138511314	6657	MEF2A	protein_coding	myocyte enhancer factor 2A [Source:NCBI gene;Acc:100037273]	GO:0003677;GO:0046983;GO:0000977;GO:0045944;GO:0005634;GO:0000978;GO:0000981;GO:0001085;GO:0001228;GO:0003682;GO:0003700;GO:0003713;GO:0019901;GO:0033613;GO:0035035;GO:0042826;GO:0043565;GO:0046332;GO:0046982;GO:0000002;GO:0000122;GO:0000165;GO:0006351;GO:0006355;GO:0007507;GO:0010613;GO:0045893;GO:0046326;GO:0048311;GO:0055005;GO:0061337;GO:0070375;GO:0071277;GO:0000790;GO:0005654;GO:0005667;GO:…	2347	4972	3523	4357	3809	3831
ENSSSCG00000030487	chr1	138560986	138567540	2922	LYSMD4	protein_coding	LysM domain containing 4 [Source:NCBI gene;Acc:100152655]	GO:0016020;GO:0016021	1066	1457	1054	1268	1222	1031
ENSSSCG00000025771	chr1	138602045	138602151	107	RF00026	snRNA			0	0	0	0	0	0
ENSSSCG00000038452	chr1	138619706	139016125	6941	ADAMTS17	protein_coding	ADAM metallopeptidase with thrombospondin type 1 motif 17 [Source:NCBI gene;Acc:102160867]	GO:0003676;GO:0006508;GO:0004222;GO:0008237;GO:0008233	637	842	1309	539	709	404
ENSSSCG00000004819	chr1	139033104	139137017	1384	CERS3	protein_coding	ceramide synthase 3 [Source:NCBI gene;Acc:100152265]	GO:0016021;GO:0003677;GO:0016020;GO:0005634;GO:0005783;GO:0050291;GO:0046513;GO:0030148;GO:0030216	2	2	0	1	0	1
ENSSSCG00000004820	chr1	139168783	139191174	2657	LINS1	protein_coding	lines homolog 1 [Source:NCBI gene;Acc:100154247]	;GO:0050890	726	991	697	1188	1063	1101
ENSSSCG00000004821	chr1	139191407	139240198	5079	ASB7	protein_coding	ankyrin repeat and SOCS box containing 7 [Source:NCBI gene;Acc:100519936]	GO:0005515;GO:0035556;GO:0016567	761	971	739	948	839	942
ENSSSCG00000038358	chr1	139433049	139433285	237	Unspecified	protein_coding			0	0	0	0	0	0
ENSSSCG00000004822	chr1	139450945	139492015	4531	ALDH1A3	protein_coding	aldehyde dehydrogenase 1 family member A3 [Source:NCBI gene;Acc:102162530]	GO:0055114;GO:0016491;GO:0016620;GO:0004029;GO:0001758;GO:0004030;GO:0042803;GO:0070324;GO:0070403;GO:0002072;GO:0002138;GO:0007626;GO:0021768;GO:0031076;GO:0042472;GO:0042573;GO:0042574;GO:0043065;GO:0043584;GO:0048048;GO:0050885;GO:0051289;GO:0060013;GO:0060166;GO:0060324;GO:0070384;GO:0005634;GO:0005737;GO:0005829;GO:0005886	351	110	94	406	283	643
ENSSSCG00000004823	chr1	139494121	139624607	8039	LRRK1	protein_coding	leucine rich repeat kinase 1 [Source:NCBI gene;Acc:100521353]	GO:0004672;GO:0005524;GO:0006468;GO:0005515;GO:0016301;GO:0016310;GO:0042802;GO:0036035;GO:0045453;GO:0050731;GO:0050732;GO:0090263;GO:1902533;GO:0005739;GO:0005829	1587	1201	2080	964	747	918
ENSSSCG00000019106	chr1	139539358	139539461	104	RF01210	snoRNA			0	0	0	0	0	0
ENSSSCG00000004825	chr1	139730724	139804458	3821	CHSY1	protein_coding	chondroitin sulfate synthase 1 [Source:NCBI gene;Acc:100520288]	GO:0008376;GO:0032580;GO:0016740;GO:0005794;GO:0016757;GO:0047238;GO:0002063;GO:0009954;GO:0030206;GO:0030279;GO:0045880;GO:0051216;GO:0051923;GO:0060349;GO:0005576	5391	3433	3263	5502	5845	3534
ENSSSCG00000004826	chr1	139828791	139836953	1188	SELENOS	protein_coding	selenoprotein S [Source:NCBI gene;Acc:100151836]	GO:0006886;GO:0030176;GO:0098869;GO:0016020;GO:0016021;GO:0005737;GO:0005783;GO:0005789;GO:0036513;GO:0030968;GO:0030433;GO:0030970;GO:0016209;GO:0019899;GO:0051117;GO:1990381;GO:0002865;GO:0006983;GO:0009749;GO:0032715;GO:0032720;GO:0034599;GO:0045454;GO:0051771;GO:0051775;GO:0071222;GO:0080164;GO:1902236;GO:2000110;GO:0005881;GO:0034361;GO:0034362;GO:0036502	3673	7637	3449	2929	3405	4138
ENSSSCG00000035584	chr1	139857601	140046947	1183	Unspecified	protein_coding	gamma-aminobutyric acid type A receptor gamma3 subunit [Source:NCBI gene;Acc:100625298]	GO:0016021;GO:0004888;GO:0005216;GO:0006811;GO:0005230;GO:0034220;GO:0004890;GO:0006821;GO:0007214;GO:0016020;GO:0005886;GO:0060078;GO:1904315;GO:0098982;GO:0099699	24	8	12	22	22	23
ENSSSCG00000019280	chr1	140049022	140049155	134	RF00401	snoRNA			0	0	0	0	0	0
ENSSSCG00000018906	chr1	140152231	140152337	107	RF00026	snRNA			0	0	0	0	0	0
ENSSSCG00000032387	chr1	140302064	140302170	107	RF00026	snRNA			0	0	0	0	0	0
ENSSSCG00000031675	chr1	140391671	140462939	503	Unspecified	protein_coding		GO:0016021;GO:0004888;GO:0005216;GO:0006811;GO:0005230;GO:0034220;GO:0004890;GO:0006821;GO:0007214	0	0	0	0	0	0
ENSSSCG00000004827	chr1	140484480	140568348	4812	GABRA5	protein_coding	gamma-aminobutyric acid type A receptor alpha5 subunit [Source:NCBI gene;Acc:100520472]	GO:0016020;GO:0016021;GO:0004888;GO:0005216;GO:0006811;GO:0005230;GO:0034220;GO:0004890;GO:0006821;GO:0007214;GO:0005887;GO:0005886;GO:0043005;GO:0045202;GO:0007165;GO:0007268;GO:0042391;GO:0050877;GO:1904315;GO:0032590;GO:0098794;GO:0005254;GO:1902476;GO:1902711;GO:0008503;GO:0005237;GO:0022851;GO:0051932;GO:0060078;GO:0001662;GO:0007605;GO:0008306;GO:0043523;GO:0043524;GO:0048666;GO:0060119;GO:…	1	0	0	0	0	1
ENSSSCG00000038547	chr1	140566287	140907748	6752	GABRB3	protein_coding	gamma-aminobutyric acid type A receptor beta3 subunit [Source:NCBI gene;Acc:100625548]	GO:0016020;GO:0016021;GO:0004888;GO:0005216;GO:0006811;GO:0005230;GO:0034220;GO:0004890;GO:0005887;GO:0005886;GO:0043005;GO:0045202;GO:0007165;GO:0007268;GO:0042391;GO:0050877;GO:1902711;GO:0098794;GO:0022851;GO:0042802;GO:1904315;GO:0007214;GO:0007605;GO:0043523;GO:0043524;GO:0048666;GO:0060021;GO:0060080;GO:0060119;GO:0060384;GO:0071420;GO:0090102;GO:1901215;GO:1902476;GO:1904862;GO:0098982	7	14	2	4	2	5
ENSSSCG00000004830	chr1	141494692	141668744	4483	ATP10A	protein_coding	ATPase phospholipid transporting 10A (putative) [Source:NCBI gene;Acc:100158162]	GO:0016021;GO:0000166;GO:0005524;GO:0000287;GO:0015914;GO:0004012;GO:0016020;GO:0005886;GO:0045332;GO:0005783	188	194	98	49	128	90
ENSSSCG00000004831	chr1	141866641	141870326	316	Unspecified	protein_coding		GO:0005739	10	29	15	13	5	12
ENSSSCG00000004832	chr1	141887132	141986547	6604	UBE3A	protein_coding	ubiquitin protein ligase E3A [Source:NCBI gene;Acc:100522589]	GO:0006511;GO:0004842;GO:0061630;GO:0016740;GO:0016567;GO:0016874;GO:0043161;GO:0000209;GO:0003713;GO:0001541;GO:0014068;GO:0030521;GO:0031398;GO:0032570;GO:0035037;GO:0042752;GO:0045944;GO:0050847;GO:0051865;GO:0060736;GO:0070936;GO:2000058;GO:0005634;GO:0005829	5904	5936	5413	8436	7855	6835
ENSSSCG00000026014	chr1	142005835	142005901	67	RF01278	snoRNA			0	0	0	0	0	0
ENSSSCG00000038142	chr1	142018412	142018491	80	RF00105	snoRNA			0	0	0	0	0	0
ENSSSCG00000019409	chr1	142023878	142023958	81	RF00105	snoRNA			0	0	0	0	0	0
ENSSSCG00000019878	chr1	142029563	142029643	81	RF00105	snoRNA			0	0	0	0	0	0
ENSSSCG00000019155	chr1	142031496	142031575	80	RF00105	snoRNA			0	0	0	0	0	0
ENSSSCG00000020399	chr1	142033817	142033896	80	RF00105	snoRNA			0	0	0	0	0	0
ENSSSCG00000037725	chr1	142037868	142037919	52	RF00105	snoRNA			0	0	0	0	0	0
ENSSSCG00000018361	chr1	142040508	142040591	84	RF00105	snoRNA			0	0	0	0	0	0
ENSSSCG00000031294	chr1	142090857	142091160	231	Unspecified	protein_coding		GO:0005515	0	0	0	0	0	0
ENSSSCG00000034759	chr1	142097703	142098007	264	Unspecified	protein_coding		GO:0005515	0	0	0	0	0	0
ENSSSCG00000033031	chr1	142234880	142243502	513	Unspecified	lincRNA			0	0	0	0	0	0
ENSSSCG00000004834	chr1	142412565	142414242	1678	NDN	protein_coding	necdin, MAGE family member [Source:NCBI gene;Acc:100144475]	GO:0048666;GO:0008285;GO:0000978;GO:0001228;GO:0043015;GO:0001764;GO:0003016;GO:0006355;GO:0007409;GO:0007413;GO:0007417;GO:0007585;GO:0008347;GO:0009791;GO:0019233;GO:0045944;GO:0048011;GO:0048675;GO:0048871;GO:0071514;GO:0005634;GO:0005654;GO:0005737;GO:0005813;GO:0005829;GO:0042995	1146	736	1481	956	799	779
ENSSSCG00000004835	chr1	142448689	142454697	4375	MAGEL2	protein_coding	MAGE family member L2 [Source:NCBI gene;Acc:100154924]	GO:0005829;GO:0004842;GO:0034314;GO:0042147;GO:0042752;GO:0045892;GO:0051127;GO:0070534;GO:0005634;GO:0005737;GO:0005768;GO:0030904	65	34	371	106	44	78
ENSSSCG00000004836	chr1	142499097	142500982	1437	MKRN3	protein_coding	makorin ring finger protein 3 [Source:HGNC Symbol;Acc:HGNC:7114]	GO:0046872;GO:0042802	6	23	27	14	11	14
ENSSSCG00000004839	chr1	142803701	142937788	5801	CHRNA7	protein_coding	cholinergic receptor nicotinic alpha 7 subunit [Source:NCBI gene;Acc:100415931]	GO:0016021;GO:0004888;GO:0005216;GO:0006811;GO:0005230;GO:0034220;GO:0045211;GO:0022848;GO:0016020;GO:0005887;GO:0005886;GO:0060078;GO:0060079;GO:0030054;GO:0045202;GO:0043005;GO:0007165;GO:0015464;GO:0042166;GO:0007268;GO:0007271;GO:0042391;GO:0050877;GO:0005892;GO:0001933;GO:0001934;GO:0001988;GO:0006897;GO:0007611;GO:0007613;GO:0008306;GO:0009409;GO:0014061;GO:0030317;GO:0032094;GO:0032225;GO:…	9	593	15	22	3	11
ENSSSCG00000019568	chr1	143256404	143256506	103	RF00026	snRNA			0	0	0	0	0	0
ENSSSCG00000004840	chr1	143296595	143418236	2823	OTUD7A	protein_coding	OTU deubiquitinase 7A [Source:NCBI gene;Acc:100525093]	GO:0008270;GO:0003677;GO:0008233;GO:0035871;GO:0005634;GO:0005737;GO:0070530;GO:0004843;GO:0071108;GO:0070536;GO:0043124;GO:0071947	5	10	8	0	0	1
ENSSSCG00000026006	chr1	143498691	143540563	1654	KLF13	protein_coding	Kruppel like factor 13 [Source:NCBI gene;Acc:494563]	GO:0003676;GO:0005634;GO:0000981;GO:0006357;GO:0000978;GO:0001228;GO:0003677;GO:0008285;GO:0045647;GO:0045944	157	211	200	146	130	183
ENSSSCG00000038208	chr1	143627202	143631234	2832	Unspecified	lincRNA			0	0	0	0	0	0
ENSSSCG00000039035	chr1	143696607	143699105	2499	Unspecified	protein_coding			0	0	0	0	0	0
ENSSSCG00000004843	chr1	143709846	143855984	5186	TRPM1	protein_coding	transient receptor potential cation channel subfamily M member 1 [Source:NCBI gene;Acc:100158130]	GO:0016020;GO:0016021;GO:0005216;GO:0006811;GO:0055085;GO:0051262;GO:0034220;GO:0005261;GO:0007216;GO:0071482;GO:0098655;GO:0070588;GO:0005262;GO:0007165;GO:0007601;GO:0046548;GO:0060402;GO:0035841	8	21	8	18	10	8
ENSSSCG00000019509	chr1	143786889	143786998	110	MIR211	miRNA	microRNA 211 [Source:HGNC Symbol;Acc:HGNC:31588]		0	0	0	0	0	0
ENSSSCG00000004844	chr1	143867041	143918339	6156	MTMR10	protein_coding	myotubularin related protein 10 [Source:NCBI gene;Acc:100525443]	;GO:0005737	3762	3905	2971	3838	3813	5701
ENSSSCG00000035491	chr1	143881526	143881606	81	Unspecified	miRNA			0	0	0	0	0	0
ENSSSCG00000004845	chr1	143919697	143961793	5027	FAN1	protein_coding	FANCD2 and FANCI associated nuclease 1 [Source:NCBI gene;Acc:100525727]	GO:0003677;GO:0006281;GO:0004518;GO:0036297;GO:0005634;GO:0016787;GO:0046872;GO:0090305;GO:0006974;GO:0004528;GO:0003676;GO:0016788;GO:0008409;GO:0017108;GO:0070336;GO:0140036;GO:0000724;GO:0006289;GO:0033683;GO:0005654;GO:0005829;GO:0045171	2113	2114	2001	2026	1712	2533
ENSSSCG00000004847	chr1	143972593	144002978	3101	MPHOSPH10	protein_coding	M-phase phosphoprotein 10 [Source:NCBI gene;Acc:100153310]	GO:0005634;GO:0006364;GO:0005732;GO:0034457;GO:0042254;GO:0005730;GO:0032040;GO:0010923	2240	2136	1584	3204	2606	2694
ENSSSCG00000035696	chr1	143993724	144026946	5382	MCEE	protein_coding	methylmalonyl-CoA epimerase [Source:NCBI gene;Acc:100037986]	GO:0004493;GO:0046491	2339	1878	1498	1733	1906	2505
ENSSSCG00000035046	chr1	144054168	144054665	387	Unspecified	protein_coding			0	0	0	0	0	0
ENSSSCG00000032716	chr1	144064531	144064617	87	RF00001	rRNA			0	0	0	0	0	0
ENSSSCG00000004849	chr1	144071538	144315152	3828	APBA2	protein_coding	amyloid beta precursor protein binding family A member 2 [Source:NCBI gene;Acc:100739808]	GO:0005515;GO:0008021;GO:0007268;GO:0001540;GO:0005886;GO:0005737;GO:0043197;GO:0045202;GO:0042802;GO:0001701;GO:0007626;GO:0010468;GO:0035264;GO:2000300;GO:0098685	8	9	4	2	1	0
ENSSSCG00000004850	chr1	144319452	144579408	1452	FAM189A1	protein_coding	family with sequence similarity 189 member A1 [Source:NCBI gene;Acc:110261534]	GO:0016021;GO:0016020	1	0	0	0	0	0
ENSSSCG00000004854	chr1	144930347	145196016	7967	TJP1	protein_coding	tight junction protein 1 [Source:NCBI gene;Acc:100736682]	GO:0005515;GO:0005923;GO:0019904;GO:0071253;GO:0001825;GO:0007605;GO:0005634;GO:0005737;GO:0005829;GO:0005886;GO:0005911;GO:0005912;GO:0005913;GO:0014704;GO:0016020;GO:0016324;GO:0016327;GO:0030054;GO:0032991;GO:0045177;GO:0046581;GO:0070160	11533	12400	13708	14506	11875	16786
ENSSSCG00000040787	chr1	145073873	145074952	1017	Unspecified	protein_coding	SEH1 like nucleoporin [Source:NCBI gene;Acc:110261549]	GO:0005515;GO:0005198;GO:1904263;GO:0015031	3	0	0	2	3	0
ENSSSCG00000033540	chr1	145203482	145204789	480	Unspecified	protein_coding		GO:0008199;GO:0006879;GO:0006826;GO:0046872;GO:0005623	0	0	0	0	0	0
ENSSSCG00000005781	chr1	145302276	145357760	3868	TARSL2	protein_coding	threonyl-tRNA synthetase like 2 [Source:NCBI gene;Acc:100523715]	GO:0000166;GO:0005524;GO:0004812;GO:0006418;GO:0005737;GO:0043039;GO:0004829;GO:0006435;GO:0005634	7	7	5	4	4	5
ENSSSCG00000005782	chr1	145359730	145371632	1347	TM2D3	protein_coding	TM2 domain containing 3 [Source:NCBI gene;Acc:100523885]	GO:0016020;GO:0016021	543	593	548	346	351	405
ENSSSCG00000040655	chr1	145443754	145443860	107	RF00026	snRNA			0	0	0	0	0	0
ENSSSCG00000005785	chr1	145508659	145697008	4255	PCSK6	protein_coding	proprotein convertase subtilisin/kexin type 6 [Source:NCBI gene;Acc:100524545]	GO:0004252;GO:0006508;GO:0008233;GO:0016787;GO:0008236;GO:0005615;GO:0009986;GO:0016020;GO:0016485;GO:0062023;GO:0016486;GO:0004175;GO:0008201;GO:0048406;GO:0007354;GO:0007368;GO:0009100;GO:0032902;GO:0032940	1275	3748	903	823	774	1262
ENSSSCG00000005786	chr1	145707388	145719385	4454	SNRPA1	protein_coding	small nuclear ribonucleoprotein polypeptide A' [Source:NCBI gene;Acc:100156573]	GO:0005515;GO:0000398;GO:0005686;GO:0030620;GO:0007283;GO:0005634;GO:0005654;GO:0005681;GO:0016604;GO:0016607;GO:0071005;GO:0071007;GO:0071013	5316	1373	3610	5566	4386	4403
ENSSSCG00000005787	chr1	145769771	145811678	3774	CTDP1	protein_coding	CTD phosphatase subunit 1 [Source:NCBI gene;Acc:100158188]	GO:0005634;GO:0008420;GO:0004721;GO:0070940;GO:0001096;GO:0030957;GO:0006470;GO:0010458;GO:0043923;GO:0000922;GO:0005654;GO:0005813;GO:0005819;GO:0030496;GO:0032991;GO:0043231;GO:0051233	1323	1234	1238	444	573	816
ENSSSCG00000040252	chr1	145812329	145815590	3181	Unspecified	pseudogene			727	696	713	1176	817	948
ENSSSCG00000037335	chr1	145861206	145880125	963	Unspecified	lincRNA			0	0	0	0	0	0
ENSSSCG00000004856	chr1	145911445	146008224	8563	NFATC1	protein_coding	nuclear factor of activated T cells 1 [Source:NCBI gene;Acc:397318]	GO:0003700;GO:0006355;GO:0003677;GO:0000978;GO:0045944;GO:0005634;GO:0005829;GO:0008134;GO:0003682;GO:0001816;GO:0033173;GO:0005667;GO:0044798;GO:0035556;GO:0045893;GO:1905064;GO:0000790;GO:0005654;GO:0016604	80	53	425	69	54	230
ENSSSCG00000004857	chr1	146023378	146221618	3417	ATP9B	protein_coding	ATPase phospholipid transporting 9B (putative) [Source:NCBI gene;Acc:100154901]	GO:0016021;GO:0000166;GO:0005524;GO:0000287;GO:0005802;GO:0015914;GO:0004012;GO:0016020;GO:0045332;GO:0048471;GO:0005886;GO:0006890;GO:0006897;GO:0005768	729	1326	809	625	582	866
ENSSSCG00000040521	chr1	146060590	146060797	180	Unspecified	protein_coding		GO:0007186;GO:0003924;GO:0005834;GO:0016020;GO:0007165;GO:0005886	1	2	2	2	2	4
ENSSSCG00000004858	chr1	146256729	146273707	3957	SALL3	protein_coding	spalt like transcription factor 3 [Source:NCBI gene;Acc:100513452]	GO:0003676;GO:0005634;GO:0006355;GO:0021891;GO:0035136;GO:0035137;GO:0045879	38	93	7	3	6	4
ENSSSCG00000039717	chr1	146279643	146315740	675	Unspecified	lincRNA			0	0	0	0	0	0
ENSSSCG00000036442	chr1	146511071	146515922	4852	Unspecified	protein_coding			0	0	1	0	0	0
ENSSSCG00000036984	chr1	147446061	147462884	5354	GALR1	protein_coding	galanin receptor 1 [Source:NCBI gene;Acc:100736969]	GO:0016021;GO:0007186;GO:0004930;GO:0004966;GO:0007194;GO:0007204;GO:0016020;GO:0007165;GO:0007218;GO:0005623;GO:0017046;GO:0045944;GO:0051464	0	0	0	0	2	0
ENSSSCG00000038767	chr1	147568191	147685288	7580	MBP	protein_coding	myelin basic protein [Source:NCBI gene;Acc:414286]	GO:0019911;GO:0002020;GO:0005516;GO:0000165;GO:0007605;GO:0009636;GO:0034115;GO:0035633;GO:0042552;GO:0061024;GO:1904209;GO:1904685;GO:2000778;GO:0032991;GO:0033269;GO:0042995;GO:0043025;GO:0043209;GO:0043218;GO:0071944	1488	1996	505	850	719	1772
ENSSSCG00000034650	chr1	147657310	147691370	105	Unspecified	protein_coding		GO:0019911	2	0	3	0	2	4
ENSSSCG00000037897	chr1	147665351	147696555	210	Unspecified	protein_coding		GO:0019911	27	11	10	14	16	9
ENSSSCG00000023533	chr1	147688520	147782141	10226	ZNF236	protein_coding	zinc finger protein 236 [Source:NCBI gene;Acc:100621373]	GO:0003676;GO:0005634;GO:0003700;GO:0006355	885	1112	979	836	800	875
ENSSSCG00000036663	chr1	147693725	147696106	354	Unspecified	protein_coding			0	0	0	0	0	0
ENSSSCG00000034069	chr1	147939952	147963552	1873	Unspecified	lincRNA			28	32	57	44	49	37
ENSSSCG00000004859	chr1	147984106	148100784	10846	ZNF516	protein_coding	zinc finger protein 516 [Source:NCBI gene;Acc:106504155]	GO:0003676;GO:0045893;GO:0033613;GO:0000987;GO:0009409;GO:0050873;GO:0060612;GO:0120162;GO:0005634	1711	3902	3297	1866	1806	1513
ENSSSCG00000004861	chr1	148905626	148985823	4857	TSHZ1	protein_coding	teashirt zinc finger homeobox 1 [Source:NCBI gene;Acc:100152487]	GO:0003677;GO:0003676;GO:0010468;GO:0005634;GO:0003682;GO:0006357;GO:0009952;GO:0042474;GO:0060023	392	456	715	287	325	541
ENSSSCG00000032488	chr1	148987478	148997954	4143	ZADH2	protein_coding	zinc binding alcohol dehydrogenase domain containing 2 [Source:NCBI gene;Acc:100737192]	GO:0055114;GO:0016491;GO:0036132;GO:0006693;GO:0045599;GO:0005777	2268	1943	2725	1031	1135	2382
ENSSSCG00000033971	chr1	149090512	149517284	9420	ZNF407	protein_coding	zinc finger protein 407 [Source:NCBI gene;Acc:100152080]	GO:0008270;GO:0003676;GO:0046872	1361	1537	1389	1287	1285	1301
ENSSSCG00000004869	chr1	149525312	149552217	1877	CNDP1	protein_coding	carnosine dipeptidase 1 [Source:NCBI gene;Acc:100516053]	GO:0016787;GO:0006508;GO:0008237;GO:0016805;GO:0046872;GO:0032268;GO:0005829	71	40	76	49	64	167
ENSSSCG00000004870	chr1	149565085	149584297	3197	CNDP2	protein_coding	carnosine dipeptidase 2 [Source:NCBI gene;Acc:100158127]	GO:0016787;GO:0006508;GO:0008237;GO:0016805;GO:0046872;GO:0008233;GO:0005654;GO:0005829	16316	14476	17696	5581	7360	15721
ENSSSCG00000039486	chr1	149610498	149630109	4296	DIPK1C	protein_coding	divergent protein kinase domain 1C [Source:NCBI gene;Acc:100737395]		0	0	7	1	0	0
ENSSSCG00000004874	chr1	149687664	149721455	2052	C18orf63	protein_coding	chromosome 1 C18orf63 homolog [Source:NCBI gene;Acc:100622499]		0	0	0	1	0	0
ENSSSCG00000004875	chr1	149737537	149783623	3189	CYB5A	protein_coding	cytochrome b5 type A (microsomal) [Source:NCBI gene;Acc:414799]	GO:0020037;GO:0055114;GO:0016020;GO:0016021;GO:0005737;GO:0046872;GO:0005783;GO:0005789;GO:0031090;GO:0043231;GO:0019899;GO:0005829	5033	5739	7455	8045	7352	9551
ENSSSCG00000032494	chr1	149841098	149856486	6137	TIMM21	protein_coding	translocase of inner mitochondrial membrane 21 [Source:NCBI gene;Acc:100622200]	GO:0005744;GO:0030150;GO:0016020;GO:0016021;GO:0032981;GO:0033617	780	637	615	835	722	945
ENSSSCG00000004873	chr1	149856018	149896411	2068	FBXO15	protein_coding	F-box protein 15 [Source:NCBI gene;Acc:100516237]	GO:0005515	80	155	87	81	81	102
ENSSSCG00000027654	chr1	150711628	150817306	4295	NETO1	protein_coding	neuropilin and tolloid like 1 [Source:NCBI gene;Acc:100622872]	GO:0005515;GO:0048168;GO:0016020;GO:0016021;GO:0035255;GO:0007613;GO:0008542;GO:0048169;GO:0097120;GO:2000312;GO:2000463;GO:0014069;GO:0045202;GO:0060076;GO:0098839;GO:0098978;GO:0099061	0	0	1	0	0	0
ENSSSCG00000031071	chr1	150906915	150907021	107	RF00026	snRNA			1	1	0	3	0	2
ENSSSCG00000020859	chr1	150973622	150980757	2619	CBLN2	protein_coding	cerebellin 2 precursor [Source:NCBI gene;Acc:100517134]	GO:0005515;GO:0051965;GO:1905606;GO:0005615;GO:0098978	0	0	0	0	0	1
ENSSSCG00000032214	chr1	152593651	152636635	6267	Unspecified	protein_coding	suppressor of cytokine signaling 6 [Source:NCBI gene;Acc:100155619]	GO:0035556;GO:0016567;GO:0040008;GO:0046854;GO:0046935;GO:0043551;GO:0050868;GO:0005942	1451	2081	1648	1909	1725	1784
ENSSSCG00000032574	chr1	152689491	152833961	7173	RTTN	protein_coding	rotatin [Source:NCBI gene;Acc:100623296]	GO:0005813;GO:0044782;GO:0036064;GO:0007368	1156	520	920	1351	1425	1350
ENSSSCG00000038398	chr1	152882736	152979845	5585	CD226	protein_coding	CD226 molecule [Source:NCBI gene;Acc:100517508]	GO:0016020;GO:0016021;GO:0005178;GO:0019901;GO:0050839;GO:0002860;GO:0002891;GO:0033005;GO:0045954;GO:0050862;GO:0060369;GO:0009986	0	0	1	1	0	1
ENSSSCG00000028977	chr1	153042000	153393098	959	DOK6	protein_coding	docking protein 6 [Source:NCBI gene;Acc:100517871]		195	214	143	207	145	67
ENSSSCG00000032084	chr1	153689901	153933153	2096	Unspecified	protein_coding	coiled-coil domain containing 102B [Source:NCBI gene;Acc:106506845]		0	1	0	0	0	0
ENSSSCG00000004884	chr1	153988015	154032757	6430	TMX3	protein_coding	thioredoxin related transmembrane protein 3 [Source:NCBI gene;Acc:100518050]	GO:0045454;GO:0016853;GO:0016020;GO:0016021;GO:0009986;GO:0005789;GO:0016972;GO:0018171	2948	4687	3166	6238	4566	4993
ENSSSCG00000005274	chr1	154048684	154048965	282	Unspecified	protein_coding		GO:0003735;GO:0006412;GO:0005622;GO:0005840	0	0	0	0	0	1
ENSSSCG00000033308	chr1	154048756	154052443	294	Unspecified	protein_coding			0	0	0	0	0	0
ENSSSCG00000039040	chr1	154284545	154284667	123	RF00001	rRNA			0	0	0	0	0	0
ENSSSCG00000037349	chr1	154596527	154600574	4048	Unspecified	protein_coding			0	0	0	0	0	1
ENSSSCG00000035941	chr1	154919347	154933750	6169	DSEL	protein_coding	dermatan sulfate epimerase like [Source:NCBI gene;Acc:110261618]	GO:0008146;GO:0016020;GO:0016021;GO:0047757;GO:0030204;GO:0030205	445	2698	363	918	903	347
ENSSSCG00000039547	chr1	155341936	155342868	783	Unspecified	protein_coding		GO:0003735;GO:0006412;GO:0005622;GO:0005840;GO:0015935	15	5	6	4	4	16
ENSSSCG00000019193	chr1	155649608	155649710	103	RF00026	snRNA			0	0	0	0	0	0
ENSSSCG00000004885	chr1	155669121	155760966	6189	CDH19	protein_coding	cadherin 19 [Source:NCBI gene;Acc:100518408]	GO:0016020;GO:0005509;GO:0007156;GO:0007155;GO:0005886;GO:0098609;GO:0016021;GO:0009986;GO:0042803;GO:0000902;GO:0008092;GO:0045296;GO:0007043;GO:0016339;GO:0034332;GO:0044331;GO:0005913;GO:0016342	0	0	0	0	0	0
ENSSSCG00000004886	chr1	156295434	156436741	5385	CDH7	protein_coding	cadherin 7 [Source:NCBI gene;Acc:100156376]	GO:0016020;GO:0005509;GO:0007156;GO:0007155;GO:0005886;GO:0098609;GO:0016021;GO:0009986;GO:0042803;GO:0000902;GO:0008092;GO:0045296;GO:0007043;GO:0016339;GO:0034332;GO:0044331;GO:0005913;GO:0016342	2	0	3	9	3	0
ENSSSCG00000004888	chr1	157820648	157836836	3057	SERPINB8	protein_coding	serpin B8 [Source:NCBI gene;Acc:100156248]	GO:0005615;GO:0004867;GO:0005737;GO:0010951;GO:0090136;GO:0005829	1286	1573	843	1906	1329	968
ENSSSCG00000004889	chr1	157839891	157867753	4403	SERPINB10	protein_coding	serpin family B member 10 [Source:NCBI gene;Acc:100154994]	GO:0005615;GO:0004867;GO:0010951	0	0	0	0	0	0
ENSSSCG00000004890	chr1	157869364	157886753	4743	SERPINB2	protein_coding	serpin family B member 2 [Source:NCBI gene;Acc:100519286]	GO:0005615;GO:0004867;GO:0043066;GO:0010951	436	443	94	341	117	871
ENSSSCG00000034000	chr1	157922652	157937670	1544	Unspecified	protein_coding	ovalbumin [Source:NCBI gene;Acc:100153783]	GO:0005615;GO:0004867;GO:0010951	5	1	5	4	2	17
ENSSSCG00000004891	chr1	157951129	157998842	4707	SERPINB7	protein_coding	serpin family B member 7 [Source:NCBI gene;Acc:100152588]	GO:0005615;GO:0004867;GO:0010951	31	4	10	7	6	14
ENSSSCG00000022337	chr1	158014042	158031261	3855	SERPINB11	protein_coding	serpin family B member 11 [Source:NCBI gene;Acc:100156623]	GO:0005615;GO:0004867;GO:0010951	0	0	0	0	0	0
ENSSSCG00000033560	chr1	158053372	158089159	5227	Unspecified	protein_coding	serpin B3-like [Source:NCBI gene;Acc:110261633]	GO:0005615	0	0	0	0	0	0
ENSSSCG00000033903	chr1	158055138	158059063	894	Unspecified	protein_coding		GO:0005615	0	0	0	0	0	0
ENSSSCG00000034519	chr1	158100172	158111946	1213	SERPINB13	protein_coding	serpin family B member 13 [Source:NCBI gene;Acc:110261638]	GO:0005615;GO:0005829;GO:0016607	0	0	0	0	0	0
ENSSSCG00000039151	chr1	158121869	158134452	1218	SERPINB12	protein_coding	serpin family B member 12 [Source:NCBI gene;Acc:110257004]	GO:0005615;GO:0010951;GO:0004867;GO:0002244	0	0	0	1	1	0
ENSSSCG00000004894	chr1	158167516	158196115	3232	SERPINB5	protein_coding	serpin family B member 5 [Source:NCBI gene;Acc:100155836]	GO:0005615;GO:0004867;GO:0010951;GO:0002009;GO:0030198;GO:0050678;GO:0060512;GO:0005737	24	45	12	41	20	39
ENSSSCG00000004893	chr1	158232958	158270973	3389	VPS4B	protein_coding	vacuolar protein sorting 4 homolog B [Source:NCBI gene;Acc:100625338]	;GO:0005524;GO:0000166;GO:0008022;GO:0016887;GO:0042623;GO:0042802;GO:0042803;GO:0006813;GO:0006997;GO:0007032;GO:0007080;GO:0010824;GO:0010971;GO:0016197;GO:0019076;GO:0030301;GO:0032510;GO:0033993;GO:0036258;GO:0039702;GO:0043162;GO:0048524;GO:0050792;GO:0051261;GO:0060548;GO:0061738;GO:0061952;GO:0090611;GO:1901673;GO:1902188;GO:1903542;GO:1903543;GO:1903724;GO:1903902;GO:0000922;GO:0005634;GO…	4075	4029	3777	6323	4899	5394
ENSSSCG00000025744	chr1	158288053	158518879	12438	KDSR	protein_coding	3-ketodihydrosphingosine reductase [Source:NCBI gene;Acc:100152988]	GO:0016491;GO:0016020;GO:0016021;GO:0055114;GO:0047560;GO:0006666;GO:0030148;GO:0005783;GO:0005789;GO:0042981;GO:0043066;GO:0006915	3495	4864	3695	5107	4099	4708
ENSSSCG00000020464	chr1	158527034	158527127	94	RF00026	snRNA			0	0	0	0	0	0
ENSSSCG00000004896	chr1	158642818	158862706	6670	PHLPP1	protein_coding	PH domain and leucine rich repeat protein phosphatase 1 [Source:NCBI gene;Acc:100154633]	GO:0005515;GO:0003824;GO:0005737;GO:0006470;GO:0046328;GO:0031965;GO:0004722;GO:0001917;GO:0042622;GO:0002667;GO:0009649;GO:0042981;GO:0043408;GO:0051898;GO:1900744	323	258	503	372	366	392
ENSSSCG00000004897	chr1	158962016	159022072	8331	ZCCHC2	protein_coding	zinc finger CCHC-type containing 2 [Source:NCBI gene;Acc:100625613]	GO:0008270;GO:0003676;GO:0035091;GO:0005737	1405	1168	1322	1726	1727	1630
ENSSSCG00000039179	chr1	159022355	159093304	1255	Unspecified	lincRNA			6	5	10	2	2	3
ENSSSCG00000004898	chr1	159127819	159188088	7754	TNFRSF11A	protein_coding	TNF receptor superfamily member 11a [Source:NCBI gene;Acc:100521706]	GO:0005515;GO:0016020;GO:0016021;GO:0004888;GO:0005031;GO:0019955;GO:0001503;GO:0002250;GO:0007275;GO:0030316;GO:0032496;GO:0033209;GO:0034097;GO:0034612;GO:0043507;GO:0045780;GO:0048535;GO:0051091;GO:0051092;GO:0060086;GO:0060749;GO:0070555;GO:0071812;GO:0071847;GO:0071848;GO:0072674;GO:0005829;GO:0005886;GO:0009897;GO:0009986	21	8	15	21	15	20
ENSSSCG00000004899	chr1	159207616	159317675	6448	RELCH	protein_coding	RAB11 binding and LisH domain, coiled-coil and HEAT repeat containing [Source:NCBI gene;Acc:100521354]	GO:0005515;GO:0005802;GO:0032367;GO:0055037	3044	3765	3300	5054	4470	4594
ENSSSCG00000004901	chr1	159317731	159417332	5307	PIGN	protein_coding	phosphatidylinositol glycan anchor biosynthesis class N [Source:NCBI gene;Acc:100522054]	GO:0016021;GO:0006506;GO:0003824;GO:0005789;GO:0016740;GO:0051377;GO:0016020;GO:0005829;GO:0005886	942	1314	946	1627	1280	1574
ENSSSCG00000004902	chr1	159530623	159601981	945	RNF152	protein_coding	ring finger protein 152 [Source:NCBI gene;Acc:100155834]	GO:0061630;GO:0005764;GO:0006915;GO:0000209;GO:0010508;GO:1904262;GO:0016020;GO:0016021;GO:0016874;GO:0005765;GO:0070936;GO:0034198;GO:0004842;GO:0031267;GO:0070534;GO:0031301	42	25	33	12	32	63
ENSSSCG00000039147	chr1	159608921	159609251	312	Unspecified	protein_coding			0	0	0	0	0	0
ENSSSCG00000034988	chr1	159665706	159792027	886	Unspecified	lincRNA			10	4	2	5	10	12
ENSSSCG00000004903	chr1	159818160	160025686	3381	CDH20	protein_coding	cadherin 20 [Source:NCBI gene;Acc:100522414]	GO:0016020;GO:0005509;GO:0007156;GO:0007155;GO:0005886;GO:0098609;GO:0016021;GO:0009986;GO:0042803;GO:0000902;GO:0008092;GO:0045296;GO:0007043;GO:0016339;GO:0034332;GO:0044331;GO:0005913;GO:0016342	7	54	15	29	45	4
ENSSSCG00000018100	chr1	160111334	160111639	306	RF00100	misc_RNA			0	0	0	0	0	0
ENSSSCG00000036234	chr1	160629474	160653150	1545	Unspecified	protein_coding	glutamate decarboxylase 1-like [Source:NCBI gene;Acc:110261667]	GO:0003824;GO:0019752;GO:0030170;GO:0016831;GO:0016829	0	0	0	0	0	1
ENSSSCG00000004904	chr1	160772013	160774124	2112	MC4R	protein_coding	melanocortin 4 receptor [Source:NCBI gene;Acc:397359]	GO:0016021;GO:0007186;GO:0004930;GO:0004977;GO:0016020;GO:0007165;GO:0005886;GO:0004980;GO:0031625;GO:0042923;GO:0007189;GO:0007631;GO:0019222;GO:0030073;GO:0032868;GO:0045780	0	0	0	0	0	0
ENSSSCG00000034264	chr1	161169592	161207533	216	Unspecified	protein_coding		GO:0006915;GO:0006974;GO:0001836;GO:0006919	0	0	0	0	0	0
ENSSSCG00000026454	chr1	161182890	161188164	2672	PMAIP1	protein_coding	phorbol-12-myristate-13-acetate-induced protein 1 [Source:NCBI gene;Acc:397278]	GO:0006915;GO:0006974;GO:0001836;GO:0006919;GO:0005739	902	3064	599	1407	1240	1197
ENSSSCG00000004907	chr1	161320536	161551830	2099	CCBE1	protein_coding	collagen and calcium binding EGF domains 1 [Source:NCBI gene;Acc:100510995]	GO:0005509;GO:0002020;GO:0005518;GO:0001945;GO:0001946;GO:0003016;GO:0007585;GO:0010575;GO:0010595;GO:0010954;GO:0030324;GO:0045766;GO:1900748;GO:1901492;GO:0005615;GO:0031012	165	111	74	35	50	35
ENSSSCG00000004908	chr1	161606634	161631856	5763	LMAN1	protein_coding	lectin, mannose binding 1 [Source:NCBI gene;Acc:100153007]	GO:0016020;GO:0006888;GO:0005537;GO:0016021;GO:0005789;GO:0007030;GO:0030134;GO:0005793;GO:0000139;GO:0007029;GO:0010638;GO:0044220	8737	13932	9076	13964	12440	13996
ENSSSCG00000004909	chr1	161634934	161661733	483	CPLX4	protein_coding	complexin 4 [Source:NCBI gene;Acc:100523764]	GO:0006836;GO:0019905;GO:0043195;GO:0000149;GO:0031201;GO:0016079;GO:0046928;GO:0045202	2	2	0	0	0	1
ENSSSCG00000004910	chr1	161679154	161683060	1023	RAX	protein_coding	retina and anterior neural fold homeobox [Source:NCBI gene;Acc:100157455]	GO:0043565;GO:0006355;GO:0003677;GO:0005634;GO:0007275;GO:0000978;GO:0001228;GO:0007389;GO:0007420;GO:0021854;GO:0043010;GO:0045944;GO:0060173	0	0	0	0	0	0
ENSSSCG00000037300	chr1	161708755	161721771	891	GRP	protein_coding	gastrin releasing peptide [Source:NCBI gene;Acc:102166444]	GO:0007218;GO:0005184;GO:0035176;GO:0036343;GO:0043207;GO:1900738;GO:0005615	0	0	0	0	0	0
ENSSSCG00000004912	chr1	161754856	161769526	1072	SEC11C	protein_coding	SEC11 homolog C, signal peptidase complex subunit [Source:NCBI gene;Acc:100524124]	GO:0016020;GO:0016021;GO:0008236;GO:0008233;GO:0006465;GO:0005787;GO:0016787;GO:0005783;GO:0006508;GO:0005789	4272	4671	3290	3103	3528	4789
ENSSSCG00000004911	chr1	161791716	161865197	2729	Unspecified	protein_coding	O-acyltransferase like protein-like [Source:NCBI gene;Acc:100627702]	GO:0016747;GO:0016020;GO:0016021	0	1	0	0	0	0
ENSSSCG00000034704	chr1	161877574	161985267	7099	ZNF532	protein_coding	zinc finger protein 532 [Source:HGNC Symbol;Acc:HGNC:30940]	GO:0003676	924	981	1521	1147	1084	969
ENSSSCG00000004917	chr1	162076966	162145116	4460	MALT1	protein_coding	MALT1 paracaspase [Source:NCBI gene;Acc:100153830]	GO:0006508;GO:0004197;GO:0051092;GO:0016567;GO:0002020;GO:0004842;GO:0008233;GO:0019209;GO:0042802;GO:0043621;GO:0001923;GO:0002237;GO:0002726;GO:0007250;GO:0009620;GO:0031663;GO:0032731;GO:0032743;GO:0042098;GO:0042113;GO:0042981;GO:0043280;GO:0045087;GO:0050852;GO:0050856;GO:0050870;GO:0051168;GO:0051259;GO:2000321;GO:0001650;GO:0005634;GO:0005730;GO:0005737;GO:0005829;GO:0032449;GO:0032991	1205	1177	950	1903	1930	1454
ENSSSCG00000004918	chr1	162175447	162366411	7816	ALPK2	protein_coding	alpha kinase 2 [Source:NCBI gene;Acc:100152584]	;GO:0005524;GO:0006468;GO:0004674	16	49	7	12	22	19
ENSSSCG00000019572	chr1	162329776	162329860	85	ssc-mir-122	miRNA	ssc-mir-122 [Source:miRBase;Acc:MI0002413]		0	0	0	0	0	0
ENSSSCG00000004919	chr1	162364057	162737492	10673	NEDD4L	protein_coding	neural precursor cell expressed, developmentally down-regulated 4-like, E3 ubiquitin protein ligase [Source:NCBI gene;Acc:100512083]	GO:0005515;GO:0004842;GO:0016740;GO:0016567;GO:0006511;GO:0061630;GO:0043161;GO:0005737;GO:0000209;GO:0045732;GO:0048814;GO:1901380;GO:2000650;GO:0016874;GO:0015459;GO:0017080;GO:0019870;GO:0019871;GO:0044325;GO:0003254;GO:0010038;GO:0031647;GO:0034765;GO:0042391;GO:0060306;GO:0070936;GO:1901016;GO:1901017;GO:1902306;GO:1903861;GO:2000009;GO:0005886	4983	7876	5291	5275	4001	5036
ENSSSCG00000030647	chr1	162404485	162404818	334	RF00100	misc_RNA			0	0	0	0	0	0
ENSSSCG00000004921	chr1	162936675	163065872	8267	ATP8B1	protein_coding	ATPase phospholipid transporting 8B1 [Source:NCBI gene;Acc:100153006]	GO:0016021;GO:0000166;GO:0005524;GO:0000287;GO:0015914;GO:0004012;GO:0016020;GO:0045332;GO:0005886;GO:0005794;GO:0007030;GO:0005319;GO:0015247;GO:1901612;GO:0006855;GO:0007605;GO:0008206;GO:0015917;GO:0021650;GO:0032534;GO:0045892;GO:0060119;GO:0005783;GO:0016324;GO:0032420	2566	4621	1683	3560	4217	2222
ENSSSCG00000035311	chr1	163074749	163100674	111	Unspecified	protein_coding			7	11	15	14	43	3
ENSSSCG00000004923	chr1	163081140	163089489	3372	SLC51B	protein_coding	solute carrier family 51 beta subunit [Source:NCBI gene;Acc:100525144]	GO:0005886;GO:0005215;GO:0046982;GO:0015721;GO:0016020;GO:0016021;GO:0055085;GO:0032991;GO:0015125;GO:0022857;GO:0031647;GO:0032782;GO:0060050;GO:0070863;GO:0071702;GO:0090314;GO:0016323	5	7	14	4	2	12
ENSSSCG00000038071	chr1	163084039	163103463	7916	RASL12	protein_coding	RAS like family 12 [Source:NCBI gene;Acc:100155433]	GO:0016020;GO:0003924;GO:0005525;GO:0007165;GO:0000166	118	290	336	217	731	97
ENSSSCG00000035667	chr1	163113339	163116832	3494	KBTBD13	protein_coding	kelch repeat and BTB domain containing 13 [Source:NCBI gene;Acc:110261750]	GO:0005515	1	1	0	2	1	0
ENSSSCG00000031515	chr1	163114483	163114589	107	Unspecified	miRNA			0	0	0	0	0	0
ENSSSCG00000035506	chr1	163134054	163145762	1098	UBAP1L	protein_coding	ubiquitin associated protein 1 like [Source:NCBI gene;Acc:110261753]	GO:0000813;GO:0043130;GO:0043162	1	9	7	4	6	1
ENSSSCG00000004926	chr1	163157961	163170215	1431	PDCD7	protein_coding	programmed cell death 7 [Source:NCBI gene;Acc:100152985]	GO:0005689	356	273	346	256	302	382
ENSSSCG00000004927	chr1	163173886	163266039	3805	CLPX	protein_coding	caseinolytic mitochondrial matrix peptidase chaperone subunit [Source:NCBI gene;Acc:100151784]	GO:0005524;GO:0006457;GO:0051082;GO:0008233;GO:0006508;GO:0005759;GO:0030163;GO:0004176;GO:0010952;GO:0016504;GO:0016887;GO:0046034;GO:0051603;GO:0005654;GO:0005739;GO:0005829;GO:0009368;GO:0009841;GO:0042645	3538	4593	4165	6142	5015	6748
ENSSSCG00000004928	chr1	163236864	163271185	5001	CILP	protein_coding	cartilage intermediate layer protein [Source:NCBI gene;Acc:397672]	;GO:0010629;GO:0043569;GO:0060392;GO:0071560;GO:0005615;GO:0062023	67	33	51	48	30	14
ENSSSCG00000004929	chr1	163292783	163320021	2839	PARP16	protein_coding	poly(ADP-ribose) polymerase family member 16 [Source:NCBI gene;Acc:100512642]	GO:0003950;GO:0016020;GO:0016021;GO:0016740;GO:0016757;GO:0005783;GO:0005635;GO:0030968;GO:0019900;GO:0043539;GO:0006471;GO:0071782;GO:1990404;GO:0036498;GO:0060548;GO:0070213;GO:0071902;GO:0140289;GO:1990830	1752	1510	1270	1085	1266	1737
ENSSSCG00000019094	chr1	163326574	163326689	116	RF00020	snRNA	RNA, U5A small nuclear 1 [Source:HGNC Symbol;Acc:HGNC:10211]		1	0	0	1	0	0
ENSSSCG00000018672	chr1	163334929	163335045	117	RF00020	snRNA	RNA, U5B small nuclear 1 [Source:HGNC Symbol;Acc:HGNC:10212]		0	0	0	0	0	0
ENSSSCG00000004932	chr1	163348818	163389014	2612	IGDCC3	protein_coding	immunoglobulin superfamily DCC subclass member 3 [Source:NCBI gene;Acc:100737193]	GO:0005515;GO:0016020;GO:0016021;GO:0050885;GO:0005887	0	0	0	0	0	0
ENSSSCG00000004931	chr1	163396234	163436063	6459	IGDCC4	protein_coding	immunoglobulin superfamily DCC subclass member 4 [Source:NCBI gene;Acc:100513900]	GO:0005515;GO:0016020;GO:0016021	14	18	29	12	11	16
ENSSSCG00000004934	chr1	163446885	163517416	9017	DPP8	protein_coding	dipeptidyl peptidase 8 [Source:NCBI gene;Acc:100155833]	GO:0006508;GO:0008236;GO:0005829	4277	5182	4603	8389	6403	7137
ENSSSCG00000004935	chr1	163525861	163565735	1321	HACD3	protein_coding	3-hydroxyacyl-CoA dehydratase 3 [Source:NCBI gene;Acc:100154613]	GO:0016020;GO:0016021;GO:0006629;GO:0005783;GO:0005789;GO:0016829;GO:0006631;GO:0006633;GO:0102158;GO:0102343;GO:0102344;GO:0102345;GO:0030148;GO:0042761;GO:0018812;GO:0019899;GO:0007249;GO:0007254;GO:0007266;GO:0030497;GO:0045070;GO:0046726;GO:0005739;GO:0005829;GO:0031965	3053	2796	2836	2990	2951	3470
ENSSSCG00000019584	chr1	163534454	163534579	126	RF00619	snRNA			0	0	0	1	0	0
ENSSSCG00000004936	chr1	163567749	163603842	3703	INTS14	protein_coding	integrator complex subunit 14 [Source:NCBI gene;Acc:100153401]	GO:0032039	2035	1591	1549	1746	1663	1958
ENSSSCG00000004937	chr1	163630366	163658318	5571	SLC24A1	protein_coding	solute carrier family 24 member 1 [Source:NCBI gene;Acc:102160209]	GO:0016021;GO:0055085;GO:0006816;GO:0008273;GO:0007601;GO:0016020;GO:0098656;GO:0071805;GO:0035725;GO:0005887;GO:0006874;GO:0070588;GO:0005262;GO:0060291;GO:0060292	40	33	33	55	34	65
ENSSSCG00000004938	chr1	163659936	163790227	8767	DENND4A	protein_coding	DENN domain containing 4A [Source:NCBI gene;Acc:100157295]	GO:0005515;GO:0017112	847	1169	1055	1794	1720	1976
ENSSSCG00000032312	chr1	163858136	163894032	7060	RAB11A	protein_coding	RAB11A, member RAS oncogene family [Source:NCBI gene;Acc:595117]	GO:0003924;GO:0005525;GO:0000166;GO:0016020;GO:0005886;GO:0007049;GO:0005768;GO:0005829;GO:0015031;GO:0030659;GO:0031410;GO:0006886;GO:0032482;GO:0016192;GO:0030424;GO:0006887;GO:0055037;GO:0030133;GO:0098887;GO:0032402;GO:0098837;GO:0005802;GO:0055038;GO:0032367;GO:0031175;GO:0032154;GO:0045335;GO:0008017;GO:0031489;GO:0007080;GO:0010634;GO:0010796;GO:0010971;GO:0030953;GO:0032465;GO:0036258;GO:…	15330	14629	13548	20370	19375	20027
ENSSSCG00000004939	chr1	163894474	164275436	4464	MEGF11	protein_coding	multiple EGF like domains 11 [Source:NCBI gene;Acc:100515463]	GO:0005515;GO:0016020;GO:0016021	0	0	2	0	0	0
ENSSSCG00000031095	chr1	164025972	164026057	86	ssc-mir-339-2	miRNA	ssc-mir-339-2 [Source:miRBase;Acc:MI0022144]		0	0	0	0	0	0
ENSSSCG00000018330	chr1	164089122	164089305	184	RF00004	snRNA			0	0	0	0	0	0
ENSSSCG00000004941	chr1	164309837	164351928	3851	DIS3L	protein_coding	DIS3 like exosome 3'-5' exoribonuclease [Source:NCBI gene;Acc:100515640]	GO:0003723;GO:0004540;GO:0016075;GO:0000175;GO:0090503;GO:0004527;GO:0019899;GO:0000177;GO:0005813;GO:0005829;GO:0005886;GO:0000176;GO:0004519;GO:0000178	1142	981	1202	1478	1273	1767
ENSSSCG00000004942	chr1	164349193	164369643	6082	TIPIN	protein_coding	TIMELESS interacting protein [Source:NCBI gene;Acc:100153268]	GO:0005634;GO:0006974;GO:0048478;GO:0000076;GO:0000077;GO:0008284;GO:0009411;GO:0031573;GO:0044770;GO:0000790;GO:0005737;GO:0043231;GO:0003677;GO:0043111;GO:0031298	1229	1025	993	1672	1801	1386
ENSSSCG00000020093	chr1	164363157	164363292	136	RF00582	scaRNA	small Cajal body-specific RNA 14 [Source:HGNC Symbol;Acc:HGNC:32571]		0	0	0	0	1	2
ENSSSCG00000004943	chr1	164381816	164469310	2574	MAP2K1	protein_coding	mitogen-activated protein kinase kinase 1 [Source:NCBI gene;Acc:100233191]	GO:0004672;GO:0005524;GO:0006468;GO:0000166;GO:0004674;GO:0016301;GO:0016310;GO:0004708;GO:0008022;GO:0043539;GO:0047485;GO:0097110;GO:0000187;GO:0007050;GO:0007507;GO:0008285;GO:0010628;GO:0010629;GO:0018107;GO:0021697;GO:0030182;GO:0030216;GO:0030878;GO:0045597;GO:0045893;GO:0048538;GO:0048679;GO:0048870;GO:0050772;GO:0060020;GO:0060324;GO:0060425;GO:0060440;GO:0060502;GO:0060674;GO:0060711;GO:…	5235	5335	4230	3622	3982	3703
ENSSSCG00000020140	chr1	164419021	164419152	132	RF00322	snoRNA			0	0	0	0	0	0
ENSSSCG00000038941	chr1	164467599	164475011	1236	SNAPC5	protein_coding	small nuclear RNA activating complex polypeptide 5 [Source:NCBI gene;Acc:100157710]	GO:0003700;GO:0005634;GO:0006384;GO:0006366;GO:0006355;GO:0005730;GO:0016604	355	316	258	217	272	328
ENSSSCG00000004945	chr1	164474888	164481846	3450	RPL4	protein_coding	ribosomal protein L4 [Source:NCBI gene;Acc:100038029]	GO:0003735;GO:0006412;GO:0005840;GO:0022625	99165	125501	96183	82567	81248	122881
ENSSSCG00000018926	chr1	164477549	164477618	70	RF00093	snoRNA	small nucleolar RNA, C/D box 18C [Source:HGNC Symbol;Acc:HGNC:32716]		5	17	8	63	41	34
ENSSSCG00000019587	chr1	164478280	164478351	72	RF00093	snoRNA	small nucleolar RNA, C/D box 18B [Source:HGNC Symbol;Acc:HGNC:32715]		61	60	46	120	78	75
ENSSSCG00000019093	chr1	164478789	164478887	99	RF00138	snoRNA			40	57	50	80	63	53
ENSSSCG00000019809	chr1	164479480	164479551	72	RF00093	snoRNA	small nucleolar RNA, C/D box 18A [Source:HGNC Symbol;Acc:HGNC:32714]		38	26	13	50	46	38
ENSSSCG00000019949	chr1	164480823	164480920	98	RF00138	snoRNA			26	35	9	35	44	29
ENSSSCG00000004946	chr1	164481964	164527136	2662	ZWILCH	protein_coding	zwilch kinetochore protein [Source:NCBI gene;Acc:100516481]	GO:0007093;GO:1990423;GO:0000776	2868	1109	1569	3341	2931	2338
ENSSSCG00000004947	chr1	164526502	164540118	1704	LCTL	protein_coding	lactase like [Source:NCBI gene;Acc:100517209]	GO:0005975;GO:0004553;GO:0016020;GO:0016021;GO:0005783;GO:0008422;GO:0002089;GO:0005903	1	2	17	4	6	9
ENSSSCG00000004948	chr1	164657086	164734703	1491	SMAD6	protein_coding	SMAD family member 6 [Source:NCBI gene;Acc:100152069]	GO:0003700;GO:0006355;GO:0005622;GO:0005515;GO:0005667;GO:0007179;GO:0003677;GO:0005634;GO:0005737;GO:0000978;GO:0003682;GO:0030617;GO:0031625;GO:0034713;GO:0042802;GO:0044212;GO:0070410;GO:0070411;GO:0070412;GO:0070698;GO:0001657;GO:0003148;GO:0003170;GO:0003180;GO:0003183;GO:0003184;GO:0003281;GO:0006955;GO:0007352;GO:0008285;GO:0010991;GO:0030279;GO:0030509;GO:0030512;GO:0030514;GO:0031589;GO:…	127	259	183	44	64	77
ENSSSCG00000004949	chr1	164780679	164781055	297	Unspecified	protein_coding		GO:0003735;GO:0006412;GO:0005840	3	1	1	0	1	2
ENSSSCG00000033218	chr1	164992195	165128708	411	Unspecified	protein_coding		GO:0003700;GO:0006355;GO:0005622;GO:0005667;GO:0007179;GO:0005634	4	0	0	5	0	0
ENSSSCG00000004952	chr1	164998457	165124449	5914	SMAD3	protein_coding	SMAD family member 3 [Source:NCBI gene;Acc:397260]	GO:0003700;GO:0006355;GO:0005622;GO:0005515;GO:0005667;GO:0007179;GO:0005634;GO:0005737;GO:0046872;GO:0000977;GO:0000978;GO:0000981;GO:0000987;GO:0001102;GO:0001228;GO:0003682;GO:0003690;GO:0003712;GO:0005160;GO:0005518;GO:0008134;GO:0008270;GO:0017151;GO:0019901;GO:0019902;GO:0030618;GO:0031490;GO:0031625;GO:0031962;GO:0035259;GO:0042802;GO:0042803;GO:0043130;GO:0043425;GO:0043565;GO:0044212;GO:…	7378	8529	14185	6598	5903	12700
ENSSSCG00000004951	chr1	165127994	165192944	3599	AAGAB	protein_coding	alpha and gamma adaptin binding protein [Source:NCBI gene;Acc:100517743]	GO:0005737;GO:0005829;GO:0016607;	3246	3577	3304	4082	4221	4695
ENSSSCG00000034963	chr1	165193067	165405493	5795	IQCH	protein_coding	IQ motif containing H [Source:NCBI gene;Acc:102166010]	;GO:0005515	42	25	32	40	32	41
ENSSSCG00000004954	chr1	165436814	165441736	699	C15orf61	protein_coding	chromosome 1 C15orf61 homolog [Source:NCBI gene;Acc:100152039]		53	54	46	45	58	68
ENSSSCG00000004955	chr1	165458207	165737958	6945	MAP2K5	protein_coding	mitogen-activated protein kinase kinase 5 [Source:NCBI gene;Acc:106504229]	GO:0004672;GO:0005524;GO:0006468;GO:0005515;GO:0000166;GO:0004674;GO:0000165;GO:0005737;GO:0000187;GO:0023014;GO:0031098;GO:0032147;GO:0004708;GO:0007507;GO:0005819;GO:0016301;GO:0016310	1497	1743	1888	1407	1338	2048
ENSSSCG00000004956	chr1	165753522	165761620	2859	SKOR1	protein_coding	SKI family transcriptional corepressor 1 [Source:NCBI gene;Acc:100152847]	GO:0003714;GO:0046332;GO:0030514;GO:0048666;GO:0030512;GO:0045596;GO:0045892;GO:0005634;GO:0005667;GO:0030425;GO:0043025	2	1	0	1	0	0
ENSSSCG00000038363	chr1	165766984	165767090	107	RF00026	snRNA			17	5	5	19	11	8
ENSSSCG00000004958	chr1	165853126	166087239	5801	PIAS1	protein_coding	protein inhibitor of activated STAT 1 [Source:NCBI gene;Acc:100519005]	GO:0008270;GO:0016874;GO:0008134;GO:0019899;GO:0031625;GO:0061665;GO:0000122;GO:0016925;GO:0032436;GO:0033235;GO:0042127;GO:0045444;GO:0005634;GO:0016605	1533	1927	1581	2507	2158	2254
ENSSSCG00000026517	chr1	166083637	166099794	3372	CALML4	protein_coding	calmodulin like 4 [Source:NCBI gene;Acc:100519528]	GO:0005509;GO:0019722	25	103	66	50	57	62
ENSSSCG00000004957	chr1	166107228	166126808	3170	CLN6	protein_coding	CLN6 transmembrane ER protein [Source:NCBI gene;Acc:100156072]	GO:0016020;GO:0016021;GO:0005783;GO:0007040;GO:0042803;GO:0001573;GO:0007042;GO:0007601;GO:0008203;GO:0030203;GO:0031987;GO:0044265;GO:0045862;GO:0005788	2198	4701	1945	600	710	1420
ENSSSCG00000022419	chr1	166162545	166178075	7101	FEM1B	protein_coding	fem-1 homolog B [Source:NCBI gene;Acc:100158096]	GO:0005515;GO:0004842;GO:0005123;GO:0002070;GO:0016567;GO:0051438;GO:0060442;GO:0060743;GO:1902041;GO:2000001;GO:0005634;GO:0005654;GO:0005737;GO:0005829	2156	4150	2808	4614	4101	4197
ENSSSCG00000004961	chr1	166173135	166310972	7333	ITGA11	protein_coding	integrin subunit alpha 11 [Source:NCBI gene;Acc:100520350]	GO:0007155;GO:0008305;GO:0016020;GO:0016021;GO:0007229;GO:0005518;GO:0038064;GO:0098639;GO:0006929;GO:0007160;GO:0033627;GO:0038065;GO:0005925;GO:0034681	538	684	2069	309	145	388
ENSSSCG00000004962	chr1	166466231	166611187	7315	CORO2B	protein_coding	coronin 2B [Source:NCBI gene;Acc:100520530]	GO:0016020;GO:0005515;GO:0051015;GO:0030036;GO:0017166;GO:1990147;GO:0003093;GO:0010812;GO:0032956;GO:0048041;GO:0051497;GO:0080135;GO:1904950;GO:1904951;GO:0005925	168	852	359	103	179	212
ENSSSCG00000004963	chr1	166661774	166701553	4871	Unspecified	protein_coding	acidic nuclear phosphoprotein 32 family member A [Source:NCBI gene;Acc:100155298]	GO:0005515;GO:0005634;GO:0016363	7308	3367	5708	5689	5513	5726
ENSSSCG00000019567	chr1	166752911	166753192	282	RF00100	misc_RNA			0	0	0	0	0	0
ENSSSCG00000032244	chr1	166818174	166839715	1288	SPESP1	protein_coding	sperm equatorial segment protein 1 [Source:NCBI gene;Acc:100415935]	GO:0007340;GO:0007342;GO:0001669	8	1	2	6	7	7
ENSSSCG00000004966	chr1	166867801	166902036	4832	NOX5	protein_coding	NADPH oxidase 5 [Source:NCBI gene;Acc:100156068]	GO:0055114;GO:0016491;GO:0005509;GO:0016175;GO:0042554;GO:0016020;GO:0016021;GO:0006952;GO:0005886;GO:1902600;GO:0043020;GO:0015252;GO:0001935	14	213	3	1	4	12
ENSSSCG00000040442	chr1	166925031	167002317	2073	Unspecified	lincRNA			0	0	0	0	0	0
ENSSSCG00000026078	chr1	167007863	167122188	5377	GLCE	protein_coding	glucuronic acid epimerase [Source:NCBI gene;Acc:100154444]	GO:0047464;GO:0015012;GO:0016857;GO:0030210;GO:0005794	2537	2649	2559	3765	3651	3133
ENSSSCG00000004968	chr1	167154627	167231034	1277	PAQR5	protein_coding	progestin and adipoQ receptor family member 5 [Source:NCBI gene;Acc:100521597]	GO:0016021;GO:0016020;GO:0038023	1703	3119	622	547	790	1189
ENSSSCG00000004969	chr1	167239203	167282158	8066	Unspecified	protein_coding	kinesin family member 23 [Source:NCBI gene;Acc:100522116]	GO:0005524;GO:0003777;GO:0007018;GO:0008017;GO:0000915;GO:0072383;GO:0000166;GO:0005634;GO:0016887;GO:0005874;GO:0003774;GO:0005871;GO:0051256	11037	4426	6863	12131	12101	9703
ENSSSCG00000004970	chr1	167296075	167300229	2727	Unspecified	protein_coding	ribosomal protein lateral stalk subunit P1 [Source:NCBI gene;Acc:100170119]	GO:0003735;GO:0005622;GO:0005840;GO:0006414;GO:0006412;GO:0032147;GO:0022625;GO:0043021;GO:0030295;GO:0002181	36990	44598	44497	8568	12032	26737
ENSSSCG00000037389	chr1	167575417	167781222	3407	Unspecified	lincRNA			0	1	0	0	0	0
ENSSSCG00000004971	chr1	167808509	167855819	5286	TLE3	protein_coding	TLE family member 3, transcriptional corepressor [Source:NCBI gene;Acc:100154048]	GO:0006355;GO:0005634;GO:0005515;GO:1903507;GO:0005667;GO:0090090;GO:0003714;GO:0070491;GO:0120163;GO:0005654;GO:1990907	1164	2217	2454	915	807	1455
ENSSSCG00000004973	chr1	168353121	168453172	7810	UACA	protein_coding	uveal autoantigen with coiled-coil domains and ankyrin repeats [Source:NCBI gene;Acc:100523347]	GO:0005515;GO:0097190;GO:1901222;GO:0005634;GO:0005829	3060	2891	4051	6057	4512	6562
ENSSSCG00000033617	chr1	168427513	168429874	549	Unspecified	protein_coding		GO:0003735;GO:0006412;GO:0005622;GO:0005840	0	2	0	0	0	0
ENSSSCG00000038310	chr1	168429380	168429514	135	RF00156	snoRNA			0	0	0	0	0	0
ENSSSCG00000004974	chr1	168503612	168530284	6936	LARP6	protein_coding	La ribonucleoprotein domain family member 6 [Source:NCBI gene;Acc:100522415]	GO:0005634;GO:0003676;GO:0003723;GO:0006396;GO:1990904;GO:0006417;GO:0017022;GO:0035613;GO:0048027;GO:1990825;GO:0032967;GO:0045727;GO:1902416;GO:0005844	971	1045	740	640	612	811
ENSSSCG00000004976	chr1	168553361	168700361	2816	LRRC49	protein_coding	leucine rich repeat containing 49 [Source:NCBI gene;Acc:100154470]	GO:0005515	177	342	250	435	262	293
ENSSSCG00000033989	chr1	168597568	168597674	107	RF00026	snRNA			0	0	0	0	0	0
ENSSSCG00000004980	chr1	168751485	169323953	5399	THSD4	protein_coding	thrombospondin type 1 domain containing 4 [Source:NCBI gene;Acc:100524417]	GO:0008233;GO:0006508;GO:0048251;GO:0001527;GO:0031012	136	47	42	33	19	46
ENSSSCG00000004978	chr1	169360729	169366087	1227	NR2E3	protein_coding	nuclear receptor subfamily 2 group E member 3 [Source:NCBI gene;Acc:102159757]	GO:0008270;GO:0003700;GO:0043565;GO:0006355;GO:0005634;GO:0003677;GO:0003707;GO:0046872;GO:0043401;GO:0000978;GO:0000122;GO:0008285;GO:0042462;GO:0045872;GO:0045944;GO:0060041;GO:0005667	0	0	0	0	0	0
ENSSSCG00000037781	chr1	169369377	169377255	189	Unspecified	protein_coding			51	62	63	100	88	83
ENSSSCG00000004979	chr1	169373981	169597167	9275	MYO9A	protein_coding	myosin IXA [Source:NCBI gene;Acc:100157683]	GO:0005524;GO:0005515;GO:0007165;GO:0005096;GO:0043547;GO:0003774;GO:0016459;GO:0035556;GO:0000166;GO:0046872;GO:0003779;GO:0034329;GO:0045198	1662	2250	1930	2996	2569	2841
ENSSSCG00000025616	chr1	169613571	169614209	639	SENP8	protein_coding	SUMO peptidase family member, NEDD8 specific [Source:NCBI gene;Acc:100625525]	GO:0006508;GO:0008234;GO:0008233	369	294	449	449	436	595
ENSSSCG00000026486	chr1	169634747	169645187	5071	Unspecified	protein_coding	GRAM domain containing 2-like [Source:NCBI gene;Acc:100627175]	GO:0016020;GO:0016021	2	3	7	0	2	0
ENSSSCG00000024102	chr1	169651661	169652905	470	Unspecified	protein_coding			6	6	4	0	1	1
ENSSSCG00000026167	chr1	169661717	169665342	316	Unspecified	protein_coding		GO:0016020;GO:0005737;GO:0046872;GO:0005783;GO:0005829;GO:0043547;GO:0015031;GO:0005789;GO:0016192;GO:0031410;GO:0012507;GO:0000139;GO:0005096;GO:0090110;GO:0030127;GO:0070971;GO:0008270;GO:0006888;GO:0006886	123	100	110	93	99	134
ENSSSCG00000004985	chr1	169676056	169701534	2538	GEMIN2	protein_coding	gem nuclear organelle associated protein 2 [Source:NCBI gene;Acc:100525675]	GO:0005681;GO:0000387;GO:0000245;GO:0005634;GO:0005737;GO:0032797;GO:0005730;GO:0005829;GO:0016604;GO:0034719;GO:0097504;GO:0006397;GO:0008380	2608	1549	1959	2271	2274	2523
ENSSSCG00000004986	chr1	169710954	169722758	2017	TRAPPC6B	protein_coding	trafficking protein particle complex 6B [Source:NCBI gene;Acc:100525849]	GO:0043087;GO:0048193;GO:0005802;GO:0006888;GO:0005801	1049	1417	1104	1634	1448	1331
ENSSSCG00000022828	chr1	169722879	169734003	3808	PNN	protein_coding	pinin, desmosome associated protein [Source:NCBI gene;Acc:100526149]	;GO:0071013;GO:0035145;GO:0016607	5000	4780	3983	6723	6387	4873
ENSSSCG00000004983	chr1	169777107	169868351	6403	Unspecified	protein_coding	MIA SH3 domain ER export factor 2 [Source:NCBI gene;Acc:100155295]	GO:0005515;GO:0016020;GO:0016021;GO:0005789;GO:0006888;GO:0009306;GO:0070971;GO:0035459	5281	7904	6572	10145	7079	11266
ENSSSCG00000004989	chr1	169877192	169915911	3784	FBXO33	protein_coding	F-box protein 33 [Source:NCBI gene;Acc:100157705]	GO:0005515;GO:0031146;GO:0019005	1482	1422	1163	1604	1573	1361
ENSSSCG00000034274	chr1	170974932	170975066	135	RF00001	rRNA			0	0	0	0	0	0
ENSSSCG00000040733	chr1	171270800	171270906	107	RF00026	snRNA			0	0	0	0	0	0
ENSSSCG00000004990	chr1	171906198	172177720	4266	LRFN5	protein_coding	leucine rich repeat and fibronectin type III domain containing 5 [Source:NCBI gene;Acc:100156782]	GO:0005515;GO:0016020;GO:0016021;GO:0009986;GO:0099560;GO:1905606;GO:0098978;GO:0099061;GO:0043031;GO:0050728;GO:0098982	0	0	3	0	0	0
ENSSSCG00000037346	chr1	173295001	173295096	96	RF00564	scaRNA			0	0	0	0	0	0
ENSSSCG00000039829	chr1	173876267	173876400	134	RF00322	snoRNA			0	0	0	0	0	0
ENSSSCG00000004992	chr1	174732612	174734915	2304	Unspecified	protein_coding	fibrous sheath CABYR binding protein [Source:NCBI gene;Acc:100154737]		0	0	0	0	0	0
ENSSSCG00000031927	chr1	175129618	175130830	450	Unspecified	protein_coding			0	0	0	0	0	0
ENSSSCG00000030679	chr1	175145913	175156595	3305	C14orf28	protein_coding	chromosome 1 C14orf28 homolog [Source:NCBI gene;Acc:100736797]		112	285	252	413	354	271
ENSSSCG00000004996	chr1	175164040	175180525	6412	KLHL28	protein_coding	kelch like family member 28 [Source:NCBI gene;Acc:100156355]	GO:0005515	806	1527	1093	2034	1701	1491
ENSSSCG00000027765	chr1	175198145	175274636	7126	TOGARAM1	protein_coding	TOG array regulator of axonemal microtubules 1 [Source:NCBI gene;Acc:100513707]	GO:0031116;GO:0005874;GO:0005929;GO:0036064;	1427	3203	2279	3241	2512	3039
ENSSSCG00000004997	chr1	175285243	175317242	3624	PRPF39	protein_coding	pre-mRNA processing factor 39 [Source:NCBI gene;Acc:100153928]	GO:0005515;GO:0006396;GO:0071004;GO:0000395;GO:0005685;GO:0030627;GO:0000243	1465	2726	1518	4377	3342	2628
ENSSSCG00000019885	chr1	175312934	175313019	86	RF01186	snoRNA	small nucleolar RNA, C/D box 127 [Source:HGNC Symbol;Acc:HGNC:33555]		0	5	7	16	1	7
ENSSSCG00000021217	chr1	175317559	175332788	2562	FKBP3	protein_coding	FKBP prolyl isomerase 3 [Source:NCBI gene;Acc:100152728]	GO:0003755;GO:0016853;GO:0000413;GO:0005634	5786	3386	5790	6982	6099	6666
ENSSSCG00000005000	chr1	175334141	175445650	8686	FANCM	protein_coding	FA complementation group M [Source:NCBI gene;Acc:100155917]	GO:0003677;GO:0016787;GO:0005524;GO:0004518;GO:0090305;GO:0003682;GO:0000712;GO:0031297;GO:1902527;GO:0005654;GO:0043240;GO:0071821	789	452	587	1614	1493	1192
ENSSSCG00000018377	chr1	175371972	175372066	95	RF00026	snRNA			0	0	1	0	1	0
ENSSSCG00000004999	chr1	175399406	175448354	6689	MIS18BP1	protein_coding	MIS18 binding protein 1 [Source:NCBI gene;Acc:100620483]	GO:0003677;GO:0000778	1718	1103	1445	4138	2974	2681
ENSSSCG00000028992	chr1	175779525	175780340	450	Unspecified	protein_coding		GO:0016021;GO:0005375;GO:0035434;GO:0016020;GO:0005886;GO:0006878	0	0	0	0	0	0
ENSSSCG00000005001	chr1	176603248	176603892	645	RPL10L	protein_coding	ribosomal protein L10 like [Source:NCBI gene;Acc:100514266]	GO:0003735;GO:0006412;GO:0005622;GO:0005840;GO:0022625;GO:0000027;GO:0007283;GO:0005634;GO:0005783;GO:0005829;GO:0005844	0	1	3	0	1	1
ENSSSCG00000038273	chr1	176644255	176644814	522	Unspecified	protein_coding		GO:0006457;GO:0016272	0	0	0	0	0	0
ENSSSCG00000005002	chr1	176769931	177256052	3285	MDGA2	protein_coding	MAM domain containing glycosylphosphatidylinositol anchor 2 [Source:NCBI gene;Acc:100621082]	GO:0016020;GO:0005515;GO:0016021	16	28	5	68	29	4
ENSSSCG00000034925	chr1	176835346	176835452	107	RF00026	snRNA			0	0	0	0	0	0
ENSSSCG00000033970	chr1	178944936	178945042	107	RF00026	snRNA			0	0	0	0	0	0
ENSSSCG00000036694	chr1	179449866	179463071	60	Unspecified	protein_coding			4	2	5	9	6	1
ENSSSCG00000038507	chr1	179454934	179456807	1644	Unspecified	protein_coding	Sus scrofa ribosomal protein S29 (RPS29), mRNA. [Source:RefSeq mRNA;Acc:NM_001001633]	GO:0008270;GO:0003735;GO:0006412;GO:0005622;GO:0005840;GO:0022627;GO:0015935;GO:0003723	32951	27088	26454	13604	17889	32164
ENSSSCG00000034995	chr1	179456985	179457284	300	RF00017	misc_RNA			0	0	0	0	0	0
ENSSSCG00000038379	chr1	179457208	179457287	80	ssc-mir-1285	miRNA	ssc-mir-1285 [Source:miRBase;Acc:MI0013164]		0	0	0	0	0	0
ENSSSCG00000005004	chr1	179462196	179474353	2577	LRR1	protein_coding	leucine rich repeat protein 1 [Source:NCBI gene;Acc:100518890]	GO:0005515	718	250	331	692	630	560
ENSSSCG00000005006	chr1	179476638	179479147	1807	RPL36AL	protein_coding	ribosomal protein L36a like [Source:NCBI gene;Acc:396952]	GO:0003735;GO:0006412;GO:0005622;GO:0005840;GO:0005737;GO:0015934;GO:0022625;GO:0098556;GO:0003674;GO:0008150	14808	9578	9991	11158	10624	14722
ENSSSCG00000035611	chr1	179477992	179479801	1568	Unspecified	pseudogene			3093	3877	2597	2503	2672	3377
ENSSSCG00000005007	chr1	179482505	179506330	3626	DNAAF2	protein_coding	dynein axonemal assembly factor 2 [Source:NCBI gene;Acc:100521173]	GO:0005737;GO:0070286;GO:0060285;GO:0005829	1209	799	881	1205	1179	1128
ENSSSCG00000005008	chr1	179495214	179529886	1784	POLE2	protein_coding	DNA polymerase epsilon 2, accessory subunit [Source:NCBI gene;Acc:100521651]	GO:0003677;GO:0003887;GO:0006260;GO:0008622;GO:0006261;GO:0005634;GO:0016740;GO:0016779;GO:0042276;GO:0005654;GO:0016604;GO:0043231;GO:0071897	948	151	417	919	1010	731
ENSSSCG00000032489	chr1	179540511	179605628	2805	KLHDC1	protein_coding	kelch domain containing 1 [Source:NCBI gene;Acc:110262107]	GO:0005515;GO:0005829	214	232	231	378	276	369
ENSSSCG00000005009	chr1	179611201	179727608	3425	KLHDC2	protein_coding	kelch domain containing 2 [Source:NCBI gene;Acc:100154557]	GO:0005515;GO:0005634;GO:0016604;GO:0031965	2922	3356	3338	4413	3304	4204
ENSSSCG00000005011	chr1	179624624	179671288	3561	NEMF	protein_coding	nuclear export mediator factor [Source:NCBI gene;Acc:100156579]	GO:0005623;GO:0000049;GO:0043023;GO:0051168;GO:0072344;GO:1990116;GO:1990112;	993	1764	1193	2420	1891	2207
ENSSSCG00000039924	chr1	179671800	179671879	80	Unspecified	miRNA			0	2	1	0	1	0
ENSSSCG00000032708	chr1	179671804	179672102	299	RF00017	misc_RNA			2	3	2	1	4	1
ENSSSCG00000035200	chr1	179686392	179686471	80	ssc-mir-1285	miRNA	ssc-mir-1285 [Source:miRBase;Acc:MI0013164]		0	1	0	0	1	0
ENSSSCG00000031740	chr1	179686395	179686694	300	RF00017	misc_RNA			0	1	1	0	2	0
ENSSSCG00000005012	chr1	179712932	179734451	4009	ARF6	protein_coding	ADP ribosylation factor 6 [Source:NCBI gene;Acc:780425]	GO:0005525;GO:0000166;GO:0016020;GO:0005737;GO:0005886;GO:0007399;GO:0030154;GO:0005768;GO:0005794;GO:0005829;GO:0003924;GO:0015031;GO:0031901;GO:0010008;GO:0042995;GO:0006886;GO:0016192;GO:0031996;GO:0047485;GO:0001889;GO:0010975;GO:0030838;GO:0030866;GO:0032456;GO:0033028;GO:0034394;GO:0035020;GO:0036010;GO:0050714;GO:0051489;GO:0051549;GO:0060998;GO:0090073;GO:0090162;GO:0097178;GO:0097284;GO:…	6856	7045	5407	7648	6968	7315
ENSSSCG00000020086	chr1	179720623	179720727	105	RF00026	snRNA			0	0	0	0	0	0
ENSSSCG00000036735	chr1	179899646	179906978	1749	VCPKMT	protein_coding	valosin containing protein lysine methyltransferase [Source:NCBI gene;Acc:100738287]	GO:0016279;GO:0051117;GO:0018022;GO:0018023;GO:0032780;GO:0005737;GO:0005829;GO:0032991	328	555	253	424	447	465
ENSSSCG00000005015	chr1	179907590	180069092	7120	SOS2	protein_coding	SOS Ras/Rho guanine nucleotide exchange factor 2 [Source:NCBI gene;Acc:100156602]	GO:0003677;GO:0005622;GO:0005085;GO:0007264;GO:0046982;GO:0000786;GO:0005089;GO:0035023	1542	2344	1859	3421	2596	3042
ENSSSCG00000005016	chr1	180022721	180069065	4155	L2HGDH	protein_coding	L-2-hydroxyglutarate dehydrogenase [Source:NCBI gene;Acc:100152180]	GO:0055114;GO:0016491;GO:0005739;GO:0003973;GO:0047545;GO:0044267;GO:0016021	250	137	204	367	368	398
ENSSSCG00000039088	chr1	180037480	180042399	207	Unspecified	protein_coding			1	0	2	2	1	3
ENSSSCG00000038778	chr1	180061082	180061302	141	Unspecified	protein_coding			0	0	0	0	0	0
ENSSSCG00000031354	chr1	180069138	180081412	2409	DMAC2L	protein_coding	distal membrane arm assembly complex 2 like [Source:NCBI gene;Acc:100157404]		635	737	669	688	683	791
ENSSSCG00000034516	chr1	180079230	180145054	5334	CDKL1	protein_coding	cyclin dependent kinase like 1 [Source:NCBI gene;Acc:100152969]	GO:0004672;GO:0005524;GO:0006468;GO:0000166;GO:0004674;GO:0016301;GO:0016310;GO:0005654;GO:0043231	117	95	83	89	110	203
ENSSSCG00000036634	chr1	180164454	180299496	4461	MAP4K5	protein_coding	mitogen-activated protein kinase kinase kinase kinase 5 [Source:NCBI gene;Acc:102161529]	GO:0004672;GO:0005524;GO:0006468;GO:0008349;GO:0000166;GO:0004674;GO:0016301;GO:0016310;GO:0016740;GO:0000165;GO:0000185;GO:0035556;GO:0005737	2687	3397	3332	5815	4578	4293
ENSSSCG00000005020	chr1	180299429	180408330	5546	ATL1	protein_coding	atlastin GTPase 1 [Source:NCBI gene;Acc:100158193]	GO:0003924;GO:0005525;GO:0000166;GO:0016020;GO:0016021;GO:0007029;GO:0051260;GO:0042802;GO:1990809;GO:0005737;GO:0005783;GO:0071782;GO:0098826	91	43	120	161	114	115
ENSSSCG00000005021	chr1	180395544	180434803	3510	SAV1	protein_coding	salvador family WW domain containing protein 1 [Source:NCBI gene;Acc:100156165]	GO:0005515;GO:0007165;GO:0042127;GO:0006915;GO:0035329;GO:0042802;GO:0060090;GO:0001942;GO:0030216;GO:0043065;GO:0045600;GO:0046620;GO:0050680;GO:0050821;GO:0051091;GO:0060044;GO:0060412;GO:0060487;GO:0060575;GO:2000036;GO:0005634;GO:0005737;GO:0005829	1862	1468	2064	2575	1846	2742
ENSSSCG00000005022	chr1	180479612	180553674	8642	NIN	protein_coding	ninein [Source:NCBI gene;Acc:100157402]	GO:0005813;GO:0034454;GO:0019900;GO:0008104;GO:0010457;GO:0021540;GO:0021957;GO:0031116;GO:0048668;GO:0050772;GO:0051642;GO:0090222;GO:0000242;GO:0000922;GO:0005634;GO:0005730;GO:0005814;GO:0005886;GO:0030424;GO:0030425;GO:0036449;GO:0044295;GO:0045177;GO:0072686;GO:0097431;GO:0097539;GO:0120103	2193	2597	2754	6146	4507	4140
ENSSSCG00000005023	chr1	180635727	180661065	2014	ABHD12B	protein_coding	abhydrolase domain containing 12B [Source:NCBI gene;Acc:100523298]		1	3	0	1	3	1
ENSSSCG00000005024	chr1	180637348	180719442	9593	PYGL	protein_coding	glycogen phosphorylase L [Source:NCBI gene;Acc:100141306]	GO:0005975;GO:0030170;GO:0008184;GO:0004645;GO:0016740;GO:0016757;GO:0102250;GO:0102499;GO:0005737;GO:0005980;GO:0002060;GO:0005524;GO:0008144;GO:0016208;GO:0019842;GO:0032052;GO:0005977;GO:0009617;GO:0042593;GO:0070266	15479	10489	16076	11954	12750	17315
ENSSSCG00000005025	chr1	180723287	180830555	4889	TRIM9	protein_coding	tripartite motif containing 9 [Source:NCBI gene;Acc:100153738]	GO:0008270;GO:0005622;GO:0005515;GO:0046872;GO:0016567;GO:0004842;GO:0019904;GO:0042803;GO:0043161;GO:0005737;GO:0005829;GO:0030425	181	56	95	396	306	125
ENSSSCG00000038422	chr1	180933694	180947417	1076	TMX1	protein_coding	thioredoxin related transmembrane protein 1 [Source:NCBI gene;Acc:100152543]	GO:0045454;GO:0016020;GO:0016021;GO:0055114;GO:0015036;GO:0034976;GO:0005789	4679	3326	4119	6611	5713	5417
ENSSSCG00000005027	chr1	181338525	181416840	4978	FRMD6	protein_coding	FERM domain containing 6 [Source:NCBI gene;Acc:100157790]	GO:0005856;GO:0031032;GO:0003383;GO:0032970;GO:0034613;GO:0043296	32169	19138	33010	32441	31521	25782
ENSSSCG00000028092	chr1	181516174	181651967	3616	GNG2	protein_coding	G protein subunit gamma 2 [Source:NCBI gene;Acc:102165618]	GO:0007186;GO:0003924;GO:0005834;GO:0016020;GO:0007165;GO:0005886;GO:0031681;GO:0031680;GO:0008283	4675	7011	6955	7692	7244	3098
ENSSSCG00000035178	chr1	181628834	181661800	87	Unspecified	protein_coding			0	0	0	0	0	0
ENSSSCG00000005029	chr1	181681206	181698983	1213	RTRAF	protein_coding	RNA transcription, translation and transport factor [Source:NCBI gene;Acc:100154555]	GO:0000993;GO:0003723;GO:0042802;GO:0006388;GO:0006469;GO:0045944;GO:0005634;GO:0005654;GO:0005737;GO:0005813;GO:0048471;GO:0072669;GO:0072686;	12431	10024	10649	11310	9740	12657
ENSSSCG00000005030	chr1	181698940	181772768	5141	NID2	protein_coding	nidogen 2 [Source:NCBI gene;Acc:100156994]	GO:0005509;GO:0007160;GO:0005604;GO:0005886;GO:0031012;GO:0062023;GO:0005201	10606	12577	10923	7418	7311	8609
ENSSSCG00000021862	chr1	181955298	182009953	9044	PTGER2	protein_coding	prostaglandin E receptor 2 [Source:NCBI gene;Acc:100127164]	GO:0016021;GO:0007186;GO:0004930;GO:0004956;GO:0016020;GO:0005886;GO:0006954;GO:0007204;GO:0004957;GO:0007165;GO:0007189;GO:0032496;GO:0032570;GO:0042127;GO:0071380	78	185	67	144	90	61
ENSSSCG00000035934	chr1	182101620	182204311	7405	TXNDC16	protein_coding	thioredoxin domain containing 16 [Source:NCBI gene;Acc:100516586]	GO:0045454;GO:0016020;GO:0016021;GO:0005623;GO:0005788	137	82	256	315	219	207
ENSSSCG00000005036	chr1	182202767	182262943	3909	GPR137C	protein_coding	G protein-coupled receptor 137C [Source:NCBI gene;Acc:102163937]	GO:0016020;GO:0016021	2	1	3	9	8	2
ENSSSCG00000005037	chr1	182265012	182318968	5932	ERO1A	protein_coding	endoplasmic reticulum oxidoreductase 1 alpha [Source:NCBI gene;Acc:100192435]	GO:0055114;GO:0005783;GO:0003756;GO:0016671;GO:0016491;GO:0016020;GO:0006915;GO:0005789;GO:0051209;GO:0015035;GO:0006457;GO:0019471;GO:0022417;GO:0030198;GO:0030968;GO:0034975;GO:0034976;GO:0045454;GO:0050873;GO:0051085;GO:0070059	2791	3105	2547	5033	4369	4374
ENSSSCG00000035799	chr1	182296371	182301217	683	Unspecified	protein_coding		GO:0051082;GO:0031072;GO:0046872;GO:0006457	7	3	4	8	6	1
ENSSSCG00000005038	chr1	182318731	182357981	4628	PSMC6	protein_coding	proteasome 26S subunit, ATPase 6 [Source:NCBI gene;Acc:100154148]	GO:0016787;GO:0005524;GO:0005737;GO:0030163;GO:0036402;GO:0000166;GO:0016887;GO:0030433;GO:0008540;GO:0022624;GO:0000502;GO:0031597;GO:0045899	9594	6694	8245	11359	10486	11321
ENSSSCG00000005039	chr1	182357607	182407784	4514	STYX	protein_coding	serine/threonine/tyrosine interacting protein [Source:NCBI gene;Acc:100517509]	GO:0006470;GO:0016311;GO:0008138;GO:0016791;GO:0005634;GO:0005737;GO:0005654;GO:0001691;GO:1990444;GO:0032091;GO:0043086;GO:0045204;GO:0062026;GO:0070372	1351	1449	1313	2832	2389	2262
ENSSSCG00000005040	chr1	182409855	182423476	2311	Unspecified	protein_coding	glucosamine-phosphate N-acetyltransferase 1 [Source:NCBI gene;Acc:100152942]	GO:0004343;GO:0006048;GO:0016740;GO:0016746;GO:0005783;GO:0005794;GO:0005793;GO:0048029	2322	3067	1793	3061	3099	3022
ENSSSCG00000005041	chr1	182519684	182606869	3920	FERMT2	protein_coding	fermitin family member 2 [Source:NCBI gene;Acc:100517989]	GO:0007229;GO:0005547;GO:0051015;GO:0007160;GO:0007179;GO:0016055;GO:0033622;GO:0034446;GO:0048041;GO:0072657;GO:0001725;GO:0005634;GO:0005654;GO:0005737;GO:0005925;GO:0031234	9883	8842	23677	25811	28040	15687
ENSSSCG00000005043	chr1	182667482	182754531	5688	DDHD1	protein_coding	DDHD domain containing 1 [Source:NCBI gene;Acc:100518289]	GO:0046872;GO:0004620;GO:0090141	1666	1419	1226	1914	1871	1901
ENSSSCG00000005045	chr1	183413653	183422839	5286	BMP4	protein_coding	bone morphogenetic protein 4 [Source:NCBI gene;Acc:100113425]	GO:0008083;GO:0005576;GO:0005615;GO:0050918;GO:0005125;GO:0005160;GO:0070700;GO:0010862;GO:0030509;GO:0042981;GO:0043408;GO:0048468;GO:0060395;GO:0008201;GO:0039706;GO:0042056;GO:0000122;GO:0000186;GO:0001501;GO:0001525;GO:0001568;GO:0001649;GO:0001656;GO:0001657;GO:0001658;GO:0001707;GO:0001759;GO:0001822;GO:0001823;GO:0001843;GO:0001934;GO:0001938;GO:0001944;GO:0001958;GO:0002043;GO:0002062;GO:…	3715	1467	3869	1880	2305	2881
ENSSSCG00000005047	chr1	183792595	183809171	3050	CDKN3	protein_coding	cyclin dependent kinase inhibitor 3 [Source:NCBI gene;Acc:397589]	GO:0004725;GO:0016311;GO:0016791;GO:0004721;GO:0005737;GO:0016787;GO:0007049;GO:0048471;GO:0035335;GO:0006470;GO:0016301;GO:0016310;GO:0004722;GO:0007050;GO:0005829	2478	812	1410	1771	1921	2087
ENSSSCG00000027256	chr1	183810849	183829200	5539	CNIH1	protein_coding	cornichon family AMPA receptor auxiliary protein 1 [Source:NCBI gene;Acc:100154949]	GO:0016192;GO:0016020;GO:0016021	5978	5808	4921	7593	7010	6877
ENSSSCG00000026294	chr1	183846580	183863418	5880	GMFB	protein_coding	glia maturation factor beta [Source:NCBI gene;Acc:100625819]	GO:0005622;GO:0003779;GO:0071933;GO:0034316;GO:0008083;GO:0007165;GO:0030479;GO:0071846;GO:0007612;GO:0007626	5043	5971	4952	10974	10020	7563
ENSSSCG00000021451	chr1	183876905	183903895	2251	CGRRF1	protein_coding	cell growth regulator with ring finger domain 1 [Source:NCBI gene;Acc:100625719]	GO:0016020;GO:0016021;GO:0005654;GO:0005783;GO:0043231	1115	1893	1160	1623	1329	1639
ENSSSCG00000023408	chr1	183915339	184140120	7933	SAMD4A	protein_coding	sterile alpha motif domain containing 4A [Source:NCBI gene;Acc:100156574]	GO:0005515;GO:0003723;GO:0030371;GO:0017148;GO:0043488;GO:0045727;GO:0001650;GO:0005829;GO:0030054;GO:0045202	4213	5992	6007	5471	5604	4675
ENSSSCG00000035715	chr1	184201927	184257345	3038	GCH1	protein_coding	GTP cyclohydrolase 1 [Source:NCBI gene;Acc:102168145]	GO:0005737;GO:0003934;GO:0046654;GO:0016787;GO:0003924;GO:0005525;GO:0008270;GO:0042803;GO:0051019;GO:0006729;GO:0008217;GO:0010460;GO:0014916;GO:0032496;GO:0034341;GO:0034612;GO:0042416;GO:0042559;GO:0050884;GO:0051000;GO:0051260;GO:2000121;GO:0005634;GO:0005654;GO:0005829;GO:0031410;GO:0031965;GO:0032991	630	387	319	526	579	592
ENSSSCG00000005052	chr1	184300293	184378959	4107	WDHD1	protein_coding	WD repeat and HMG-box DNA binding protein 1 [Source:NCBI gene;Acc:100152808]	GO:0005515;GO:0003677;GO:0005634;GO:0003682;GO:0000278;GO:0006261;GO:0006281;GO:0006974;GO:0031298;GO:0043596	1953	649	1034	2616	2505	2029
ENSSSCG00000032332	chr1	184379016	184398896	6493	SOCS4	protein_coding	suppressor of cytokine signaling 4 [Source:NCBI gene;Acc:100302366]	GO:0035556;GO:0032436;GO:0007175;GO:0016567	1340	1391	1417	2750	2150	2079
ENSSSCG00000005054	chr1	184401344	184416958	6755	MAPK1IP1L	protein_coding	mitogen-activated protein kinase 1 interacting protein 1 like [Source:NCBI gene;Acc:100526089]		8070	7220	6002	7925	7852	9360
ENSSSCG00000005055	chr1	184478643	184496155	1068	LGALS3	protein_coding	galectin 3 [Source:NCBI gene;Acc:100038033]	GO:0030246;GO:0005615;GO:0005634;GO:0005737;GO:0019863;GO:0043236;GO:0002548;GO:0030593;GO:0045806;GO:0048245;GO:0048246;GO:0050918;GO:0090280;GO:2001237;GO:0001772;GO:0019903;GO:0042056;GO:0030855;GO:0042129;GO:0070232;GO:0071674;GO:0071677;GO:0090073;GO:1902041;GO:1903078;GO:0005743	9837	15169	7479	9163	7521	15386
ENSSSCG00000005056	chr1	184496744	184550091	7213	DLGAP5	protein_coding	DLG associated protein 5 [Source:NCBI gene;Acc:100511173]	GO:0023052;GO:0006470;GO:0004721;GO:0005634;GO:0005739;GO:0005815;GO:0005829;GO:0031616	4271	1380	3742	8690	6771	5682
ENSSSCG00000005057	chr1	184599095	184689938	4162	FBXO34	protein_coding	F-box protein 34 [Source:NCBI gene;Acc:100511360]	GO:0005515	1294	1371	1271	1443	1254	1398
ENSSSCG00000005058	chr1	184686443	184743753	4761	ATG14	protein_coding	autophagy related 14 [Source:NCBI gene;Acc:100155666]	GO:0000045;GO:0005776;GO:0034045;GO:0009267;GO:0000423;GO:0051020;GO:0001932;GO:0001933;GO:0001934;GO:0006914;GO:0008333;GO:0010608;GO:0016236;GO:0016240;GO:0042149;GO:0043552;GO:0090207;GO:0098780;GO:0005930;GO:0035032;GO:0044233;GO:0045335;GO:0097629;GO:0097632	174	477	276	269	208	282
ENSSSCG00000005059	chr1	184744870	184791550	2273	TBPL2	protein_coding	TATA-box binding protein like 2 [Source:NCBI gene;Acc:100154426]	GO:0003677;GO:0006352;GO:0000978;GO:0008134;GO:0003700;GO:0005667;GO:0006366;GO:0005669;GO:0000979;GO:0070898;GO:0000126;GO:0001016;GO:0045892;GO:0005634;GO:0005737	0	0	0	0	0	0
ENSSSCG00000019668	chr1	184776294	184776389	96	RF00015	snRNA			0	0	0	0	0	0
ENSSSCG00000005060	chr1	184881550	184990938	4981	KTN1	protein_coding	kinectin 1 [Source:NCBI gene;Acc:100152397]	GO:0015031;GO:0007018;GO:0030176;GO:0019894;GO:0016020;GO:0016021;GO:0005783	5832	11294	7036	23443	15915	14413
ENSSSCG00000033800	chr1	185565757	185599780	1109	PELI2	protein_coding	pellino E3 ubiquitin protein ligase family member 2 [Source:HGNC Symbol;Acc:HGNC:8828]	GO:0061630;GO:0000209;GO:0008592;GO:0001934;GO:0043410	298	336	410	225	320	268
ENSSSCG00000005062	chr1	185821242	185886556	6185	TMEM260	protein_coding	transmembrane protein 260 [Source:NCBI gene;Acc:100512450]	GO:0016020;GO:0016021	787	1815	1115	1377	1000	1593
ENSSSCG00000005063	chr1	186027585	186038340	4637	Unspecified	protein_coding	orthodenticle homeobox 2 [Source:NCBI gene;Acc:100512643]	GO:0003700;GO:0043565;GO:0006355;GO:0005634;GO:0003677;GO:0007275	0	0	0	0	0	0
ENSSSCG00000005066	chr1	186377519	186430107	5184	EXOC5	protein_coding	exocyst complex component 5 [Source:NCBI gene;Acc:100513903]	GO:0005737;GO:0006887;GO:0000145;GO:0048278;GO:0006893;GO:0017160;GO:0047485;GO:0001736;GO:0072659;GO:1904019;GO:1905515	3243	4073	4639	8640	6513	5651
ENSSSCG00000005065	chr1	186430248	186459932	7868	AP5M1	protein_coding	adaptor related protein complex 5 subunit mu 1 [Source:NCBI gene;Acc:100153219]	GO:0016020;GO:0015031;GO:0005829;GO:0005764;GO:0016197;GO:0005770;GO:0030119	1243	1705	1439	2012	1736	1850
ENSSSCG00000031332	chr1	186530136	186555891	7318	NAA30	protein_coding	N(alpha)-acetyltransferase 30, NatC catalytic subunit [Source:NCBI gene;Acc:100152018]	GO:0004596;GO:0017196;GO:0005634;GO:0005737;GO:0005829;GO:0005844;GO:0031417	1409	1671	1279	2160	1837	1896
ENSSSCG00000005067	chr1	186596704	186633082	2239	CCDC198	protein_coding	coiled-coil domain containing 198 [Source:NCBI gene;Acc:100513515]		332	718	472	607	397	803
ENSSSCG00000005068	chr1	186688555	186723516	1517	SLC35F4	protein_coding	solute carrier family 35 member F4 [Source:NCBI gene;Acc:100152395]	GO:0016021;GO:0055085;GO:0022857;GO:0016020	0	0	0	0	0	0
ENSSSCG00000037967	chr1	186807497	186812347	575	Unspecified	protein_coding		GO:0003735;GO:0006412;GO:0005622;GO:0005840;GO:0032040;GO:0022627;GO:0006364;GO:0042274	29	27	36	36	25	51
ENSSSCG00000005071	chr1	187117623	187259258	4227	ARMH4	protein_coding	armadillo like helical domain containing 4 [Source:NCBI gene;Acc:100514619]	GO:0016020;GO:0016021	214	360	280	286	160	129
ENSSSCG00000022299	chr1	187307659	187335044	2148	ACTR10	protein_coding	actin related protein 10 [Source:NCBI gene;Acc:100620619]	GO:1904115;GO:0007018;GO:0005869;GO:0098958	6578	6541	6729	9280	7751	9393
ENSSSCG00000005072	chr1	187343131	187372193	2943	PSMA3	protein_coding	proteasome subunit alpha 3 [Source:NCBI gene;Acc:100154408]	GO:0006511;GO:0004298;GO:0051603;GO:0005839;GO:0004175;GO:0019773;GO:0005634;GO:0005737;GO:0016787;GO:0008233;GO:0006508;GO:0000502;GO:0010498;GO:0010499;GO:0043161;GO:0045202;GO:0031625;GO:0052548	16758	10229	12747	14342	14724	17089
ENSSSCG00000005073	chr1	187385395	187452537	5768	ARID4A	protein_coding	AT-rich interaction domain 4A [Source:NCBI gene;Acc:100153197]	GO:0003677;GO:0005634;GO:0006357;GO:0044212;GO:0006349;GO:0007283;GO:0034773;GO:0036124;GO:0045892;GO:0045944;GO:0048821;GO:0080182;GO:0097368;GO:0005654;GO:0005829;GO:0005886;GO:0017053	909	1310	1141	2187	1648	1843
ENSSSCG00000033354	chr1	187407747	187407853	107	RF00026	snRNA			0	0	0	1	0	0
ENSSSCG00000038332	chr1	187468468	187489595	99	Unspecified	protein_coding			0	0	0	0	0	0
ENSSSCG00000005076	chr1	187475007	187725226	5624	KIAA0586	protein_coding	KIAA0586 ortholog [Source:NCBI gene;Acc:100516532]	GO:0007224;GO:0036064;GO:0005814;GO:0060271;GO:0070201;GO:0005813	905	661	966	1769	1410	1459
ENSSSCG00000005075	chr1	187475022	187485761	459	TOMM20L	protein_coding	translocase of outer mitochondrial membrane 20 like [Source:NCBI gene;Acc:100515293]	GO:0006886;GO:0005742;GO:0006605;GO:0016020;GO:0016021;GO:0005739;GO:0005741;GO:0031307;GO:0008320;GO:0030943;GO:0030150;GO:0015450;GO:0016031;GO:0070096	3	2	12	6	6	7
ENSSSCG00000027270	chr1	187481706	187504646	5406	TIMM9	protein_coding	translocase of inner mitochondrial membrane 9 [Source:NCBI gene;Acc:100621083]	GO:0046872;GO:0005739;GO:0015031;GO:0042803;GO:0051087;GO:0140318;GO:0045039;GO:0072321;GO:0005743;GO:0042719	2663	2203	1831	2871	2715	3426
ENSSSCG00000037054	chr1	187670539	187670793	255	Unspecified	protein_coding	40S ribosomal protein S27-like [Source:NCBI gene;Acc:110262272]	GO:0003735;GO:0006412;GO:0005622;GO:0005840;GO:0046872	1168	1122	1014	1045	875	1494
ENSSSCG00000031856	chr1	187719489	187728421	2424	DACT1	protein_coding	dishevelled binding antagonist of beta catenin 1 [Source:NCBI gene;Acc:100621416]	GO:0001085;GO:0008013;GO:0042826;GO:0051018;GO:0000122;GO:0021915;GO:0030177;GO:0030178;GO:0031647;GO:0032091;GO:0032092;GO:0045732;GO:0046329;GO:0060828;GO:0090090;GO:0090263;GO:1903364;GO:1904864;GO:2000134;GO:0005634;GO:0005654;GO:0005737;GO:0030877	542	1087	669	467	788	237
ENSSSCG00000033445	chr1	187762655	187952751	1142	Unspecified	lincRNA			1	2	3	7	13	6
ENSSSCG00000005077	chr1	188123585	188153280	926	Unspecified	protein_coding		GO:0016020;GO:0005267;GO:0071805;GO:0016021;GO:0006811;GO:0005887;GO:0022841;GO:0030322	1	2	0	6	2	0
ENSSSCG00000005078	chr1	188335353	188511087	5961	DAAM1	protein_coding	dishevelled associated activator of morphogenesis 1 [Source:NCBI gene;Acc:100517445]	GO:0003779;GO:0030036;GO:0016043;GO:0017048;GO:0042802;GO:0001725;GO:0005829;GO:0005886;GO:0031514;GO:0036064	1404	2527	1702	2754	1951	2455
ENSSSCG00000032928	chr1	188580947	188582434	1488	GPR135	protein_coding	G protein-coupled receptor 135 [Source:NCBI gene;Acc:110262297]	GO:0016021;GO:0007186;GO:0004930;GO:0016020;GO:0007165;GO:1990763;GO:0005768;GO:0005886	5	5	7	0	4	4
ENSSSCG00000037854	chr1	188585952	188598442	1621	L3HYPDH	protein_coding	trans-L-3-hydroxyproline dehydratase [Source:NCBI gene;Acc:110262303]	GO:0016836;	140	140	186	194	144	176
ENSSSCG00000034798	chr1	188597874	188624896	6263	JKAMP	protein_coding	JNK1/MAPK8 associated membrane protein [Source:NCBI gene;Acc:110262314]	GO:0016021;GO:0006986;GO:0016020	1515	2235	1623	2077	1731	1729
ENSSSCG00000027678	chr1	188647239	188691692	4298	CCDC175	protein_coding	coiled-coil domain containing 175 [Source:NCBI gene;Acc:100622158]		0	5	1	1	0	0
ENSSSCG00000025013	chr1	188704139	188926054	3623	RTN1	protein_coding	reticulon 1 [Source:NCBI gene;Acc:100152394]	GO:0016020;GO:0016021;GO:0005783;GO:0005789;GO:0000139	15	275	15	75	31	8
ENSSSCG00000039172	chr1	188737765	188738149	369	Unspecified	protein_coding		GO:0005737;GO:0006914	0	0	0	0	0	0
ENSSSCG00000005081	chr1	188966139	189080407	5134	LRRC9	protein_coding	leucine-rich repeat-containing protein 9 [Source:NCBI gene;Acc:100622535]	GO:0005515	84	121	58	137	101	99
ENSSSCG00000005082	chr1	189110458	189151734	7932	PCNX4	protein_coding	pecanex 4 [Source:NCBI gene;Acc:100151999]	GO:0016021;GO:0016020	816	1648	963	1589	1352	1334
ENSSSCG00000005083	chr1	189151147	189170745	3974	DHRS7	protein_coding	dehydrogenase/reductase 7 [Source:NCBI gene;Acc:100152785]	GO:0016491;GO:0055114	1831	2622	1400	1987	2161	1912
ENSSSCG00000005084	chr1	189243974	189296142	9894	PPM1A	protein_coding	protein phosphatase, Mg2+/Mn2+ dependent 1A [Source:NCBI gene;Acc:100738389]	GO:0000287;GO:0030145;GO:0003824;GO:0043169;GO:0004722;GO:0006470;GO:0004721;GO:0005634;GO:0005829;GO:0016787;GO:0046872;GO:0090263;GO:0043124;GO:0004724;GO:0033192;GO:0070412;GO:0006499;GO:0010991;GO:0016311;GO:0030512;GO:0030514;GO:0035970;GO:0045893;GO:0046827;GO:0071560;GO:1901223;GO:0005886;GO:0016020	3854	4463	4311	5693	4881	5565
ENSSSCG00000005085	chr1	189408195	189470616	1806	C14orf39	protein_coding	chromosome 1 C14orf39 homolog [Source:NCBI gene;Acc:100157646]	GO:0007129;GO:0007283;GO:0010705;GO:0048477;GO:0000801	0	0	0	0	0	0
ENSSSCG00000005086	chr1	189497807	189503500	4648	SIX6	protein_coding	SIX homeobox 6 [Source:NCBI gene;Acc:100519236]	GO:0006355;GO:0003677;GO:0000981;GO:0007275;GO:0001654;GO:0005634;GO:0045944;GO:0006357;GO:0000976;GO:0048856;GO:0005667;GO:0045892;GO:0001228;GO:1990837	0	0	0	0	0	0
ENSSSCG00000005087	chr1	189619855	189624652	2752	SIX1	protein_coding	SIX homeobox 1 [Source:NCBI gene;Acc:100156847]	GO:0003700;GO:0043565;GO:0006355;GO:0003677;GO:0008283;GO:0006915;GO:0048513;GO:0005634;GO:0045892;GO:0000976;GO:0045893;GO:0043524;GO:0001822;GO:0001657;GO:0001658;GO:0030855;GO:0045944;GO:0000981;GO:0048856;GO:0005667;GO:0048701;GO:0090190;GO:0000978;GO:0001228;GO:0003682;GO:0044212;GO:0000122;GO:0001759;GO:0003151;GO:0007389;GO:0007519;GO:0007605;GO:0008582;GO:0010468;GO:0014842;GO:0014857;GO:…	934	1076	523	735	946	638
ENSSSCG00000005089	chr1	189670390	189682783	6328	SIX4	protein_coding	SIX homeobox 4 [Source:NCBI gene;Acc:100153985]	GO:0043565;GO:0006355;GO:0003677;GO:0005634;GO:0000978;GO:0001228;GO:0003700;GO:0007519;GO:0008582;GO:0008584;GO:0010468;GO:0030238;GO:0030910;GO:0032880;GO:0034504;GO:0042472;GO:0043066;GO:0043524;GO:0043586;GO:0045214;GO:0045892;GO:0045893;GO:0045944;GO:0046661;GO:0048538;GO:0048699;GO:0048701;GO:0048704;GO:0048856;GO:0050678;GO:0051451;GO:0060037;GO:0061055;GO:0061197;GO:0061551;GO:0072075;GO:…	894	1037	870	1339	1342	914
ENSSSCG00000005090	chr1	189690344	189910589	3849	MNAT1	protein_coding	MNAT1 component of CDK activating kinase [Source:NCBI gene;Acc:100310799]	GO:0006289;GO:0061575;GO:0005675;GO:0045737;GO:0016301;GO:0016310;GO:0005634;GO:0007049;GO:0006468;GO:0005737;GO:0042585;GO:0008094;GO:0008353;GO:0047485;GO:0006355;GO:0006357;GO:0006366;GO:0007512;GO:0021591;GO:0045944;GO:0051592;GO:1905775;GO:0005654;GO:0005694;GO:0005829;GO:0019907	1414	1650	1318	2483	2146	2053
ENSSSCG00000024529	chr1	189914786	189923194	1520	TRMT5	protein_coding	tRNA methyltransferase 5 [Source:NCBI gene;Acc:100519406]	GO:0030488;GO:0009019;GO:0005634;GO:0005737;GO:0016740;GO:0008168;GO:0032259;GO:0005739;GO:0008033;GO:0005759;GO:0052906;GO:0008175;GO:0002939;GO:0070901	783	856	707	1301	1185	1081
ENSSSCG00000005092	chr1	189923323	189988576	3241	Unspecified	protein_coding	solute carrier family 38 member 6 [Source:NCBI gene;Acc:100519583]	GO:0016020;GO:0016021;GO:0005887;GO:0015171;GO:0003333	893	1002	798	1094	1221	1258
ENSSSCG00000005094	chr1	190170034	190171095	1062	TMEM30B	protein_coding	transmembrane protein 30B [Source:NCBI gene;Acc:100738730]	GO:0016020;GO:0016021;GO:0005886;GO:0045332;GO:0005783;GO:0004012;GO:0005794;GO:0015247;GO:0015917;GO:0070863	152	88	30	29	38	17
ENSSSCG00000005095	chr1	190206099	190441946	6185	Unspecified	protein_coding	protein kinase C eta [Source:NCBI gene;Acc:100152637]	GO:0004672;GO:0005524;GO:0006468;GO:0004674;GO:0035556;GO:0004697;GO:0000166;GO:0016301;GO:0016310;GO:0005737;GO:0046872;GO:0016740;GO:0030154;GO:0018105;GO:0017160;GO:0010744;GO:0045618;GO:0005829;GO:0005886;GO:0005911	232	125	51	124	133	66
ENSSSCG00000005096	chr1	190625293	190678472	8125	HIF1A	protein_coding	hypoxia inducible factor 1 subunit alpha [Source:NCBI gene;Acc:396696]	GO:0003700;GO:0006355;GO:0005634;GO:0046983;GO:0005515;GO:0045944;GO:1904115;GO:0000981;GO:0006357;GO:0000977;GO:0001228;GO:0002039;GO:0003677;GO:0008134;GO:0019899;GO:0019901;GO:0019904;GO:0031625;GO:0035035;GO:0035257;GO:0042826;GO:0043565;GO:0046982;GO:0051879;GO:0070888;GO:0001525;GO:0001568;GO:0001666;GO:0001755;GO:0001837;GO:0001892;GO:0001922;GO:0001944;GO:0001947;GO:0002052;GO:0002248;GO:…	30060	44252	31926	48363	45759	52716
ENSSSCG00000036854	chr1	190656086	190656952	573	Unspecified	protein_coding			0	0	0	0	0	0
ENSSSCG00000005097	chr1	190677904	190714756	4436	SNAPC1	protein_coding	small nuclear RNA activating complex polypeptide 1 [Source:NCBI gene;Acc:100521309]	GO:0043565;GO:0042795;GO:0042796;GO:0019185;GO:0005634;GO:0005730;	523	666	372	655	636	768
ENSSSCG00000018427	chr1	190679106	190679418	313	RF00100	misc_RNA			7	1	4	1	4	5
ENSSSCG00000005098	chr1	190874964	191026649	2731	SYT16	protein_coding	synaptotagmin 16 [Source:NCBI gene;Acc:100522358]	GO:0006887;GO:0005543;GO:0042803;GO:0046982	81	146	72	94	83	132
ENSSSCG00000037043	chr1	191053968	191054123	156	Unspecified	protein_coding			0	2	0	0	0	0
ENSSSCG00000005101	chr1	191102213	191102539	327	Unspecified	protein_coding	high mobility group AT-hook 2-like [Source:NCBI gene;Acc:100359361]	GO:0006355;GO:0005634;GO:0003677;GO:0000785	0	0	0	0	0	0
ENSSSCG00000034661	chr1	191114582	191115402	567	Unspecified	protein_coding		GO:0008017;GO:0070507;GO:0051010;GO:0005815;GO:0031110	0	0	0	0	0	0
ENSSSCG00000024867	chr1	191183504	191195477	847	ISG20	protein_coding	Sus scrofa interferon stimulated exonuclease gene 20 (ISG20), mRNA. [Source:RefSeq mRNA;Acc:NM_001005351]	GO:0003676;GO:0005634;GO:0090503;GO:0051607;GO:0045071;GO:0004527;GO:0006401;GO:0000738;GO:0000175;GO:0008310;GO:0030619;GO:0030620;GO:0034511;GO:0009615;GO:0005730;GO:0005737;GO:0015030;GO:0016605	17	110	8	3	7	10
ENSSSCG00000005102	chr1	191197508	191211879	5923	AEN	protein_coding	apoptosis enhancing nuclease [Source:NCBI gene;Acc:100522657]	GO:0003676;GO:0005634;GO:0090305;GO:0004527;GO:0042771;GO:0010212;GO:0005654;GO:0005730;GO:0031965	4513	6365	4512	2796	2732	3625
ENSSSCG00000019811	chr1	191218565	191218648	84	ssc-mir-7-1	miRNA	ssc-mir-7-1 [Source:miRBase;Acc:MI0022122]		0	0	0	0	0	0
ENSSSCG00000005103	chr1	191263436	191284968	2255	Unspecified	protein_coding	DET1 partner of COP1 E3 ubiquitin ligase [Source:NCBI gene;Acc:100521834]		981	943	914	716	774	1038
ENSSSCG00000037343	chr1	191306305	191321638	5108	MRPS11	protein_coding	mitochondrial ribosomal protein S11 [Source:NCBI gene;Acc:414415]	GO:0003735;GO:0006412;GO:0005840;GO:0005739;GO:0005763	1569	1424	1457	367	596	779
ENSSSCG00000005105	chr1	191321999	191331319	1000	MRPL46	protein_coding	mitochondrial ribosomal protein L46 [Source:NCBI gene;Acc:100523040]	GO:0016787;GO:0003735;GO:0005840;GO:0005762;GO:0005654;GO:0005739;GO:0030054	1084	745	782	681	757	889
ENSSSCG00000005106	chr1	191535889	191926804	5116	NTRK3	protein_coding	neurotrophic receptor tyrosine kinase 3 [Source:NCBI gene;Acc:397511]	GO:0016020;GO:0004672;GO:0005524;GO:0006468;GO:0005515;GO:0005887;GO:0007169;GO:0004713;GO:0004714;GO:0005030;GO:0000166;GO:0016301;GO:0016310;GO:0016021;GO:0016740;GO:0018108;GO:0038179;GO:0002039;GO:0000187;GO:0001933;GO:0007507;GO:0007623;GO:0008284;GO:0010628;GO:0019227;GO:0022011;GO:0030335;GO:0032148;GO:0033138;GO:0042490;GO:0043065;GO:0048691;GO:0050927;GO:0051965;GO:0070306;GO:0090630;GO:…	0	2	0	0	3	0
ENSSSCG00000036551	chr1	192722847	193534417	10811	AGBL1	protein_coding	ATP/GTP binding protein like 1 [Source:NCBI gene;Acc:100524296]	GO:0008270;GO:0006508;GO:0004181	1	0	0	0	0	0
ENSSSCG00000034903	chr1	193672897	193675873	1194	Unspecified	protein_coding		GO:0003735;GO:0006412;GO:0005840	53	77	56	66	67	78
ENSSSCG00000005109	chr1	193824791	193904638	2205	ESR2	protein_coding	estrogen receptor 2 [Source:NCBI gene;Acc:396697]	GO:0008270;GO:0003700;GO:0043565;GO:0006355;GO:0005634;GO:0003677;GO:0005496;GO:0003707;GO:0030284;GO:0030520;GO:0046872;GO:0000978;GO:0004879;GO:0019899;GO:0034056;GO:0042802;GO:0000122;GO:0045893;GO:0051091;GO:0005739	6	13	4	1	0	2
ENSSSCG00000005110	chr1	193912483	194207376	21420	SYNE2	protein_coding	spectrin repeat containing nuclear envelope protein 2 [Source:NCBI gene;Acc:100524661]	GO:0016021;GO:0005515;GO:0034993;GO:0051015;GO:0090286;GO:0005635;GO:0016020;GO:0003779;GO:0007097;GO:0021817;GO:0030335;GO:0031022;GO:0051642;GO:1902017;GO:0005634;GO:0005737;GO:0005739;GO:0005925;GO:0016235;GO:0016529;GO:0030016;GO:0030018;GO:0031258;GO:0031527;GO:0031965;GO:0031981;GO:0045111;GO:0005813;GO:0010457	5038	14407	8055	12202	8219	9722
ENSSSCG00000028558	chr1	194351999	194380906	3403	SGPP1	protein_coding	sphingosine-1-phosphate phosphatase 1 [Source:NCBI gene;Acc:100626032]	GO:0016020;GO:0016021;GO:0016311;GO:0042392;GO:0006665;GO:0006668;GO:0006670;GO:0035621;GO:0045616;GO:0045682;GO:0097191;GO:0097193;GO:0005634;GO:0005654;GO:0005783	2029	1130	1506	2350	2044	2561
ENSSSCG00000018411	chr1	194401928	194402048	121	RF00001	rRNA			0	0	0	0	0	0
ENSSSCG00000005112	chr1	194439820	194475924	2479	WDR89	protein_coding	WD repeat domain 89 [Source:NCBI gene;Acc:100739573]	GO:0005515	907	544	665	1057	953	1145
ENSSSCG00000026382	chr1	194504962	194657743	6699	PPP2R5E	protein_coding	protein phosphatase 2 regulatory subunit B'epsilon [Source:NCBI gene;Acc:100525377]	GO:0007165;GO:0019888;GO:0000159;GO:0005634;GO:0005829;GO:0043666;GO:0072542;GO:0006470;GO:0031952	3689	4230	4232	6056	4772	5308
ENSSSCG00000025904	chr1	194681426	194681550	125	RF00099	snoRNA			0	0	0	0	0	0
ENSSSCG00000005116	chr1	194737076	194742042	393	GPHB5	protein_coding	glycoprotein hormone beta 5 [Source:NCBI gene;Acc:100526029]	GO:0005576;GO:0005179;GO:0005615;GO:0007186;GO:0005737;GO:0009755;GO:0031531;GO:0046982;GO:0002155;GO:0007189	0	0	0	0	0	0
ENSSSCG00000022804	chr1	194759393	194844855	3825	RHOJ	protein_coding	ras homolog family member J [Source:NCBI gene;Acc:100155474]	GO:0005622;GO:0003924;GO:0005525;GO:0007264;GO:0000166;GO:0005886;GO:0005737;GO:0042995;GO:0006897;GO:0007163;GO:0005938;GO:0007015;GO:0019901;GO:0032956;GO:0007266;GO:0030036;GO:0030031;GO:0008360;GO:0010594;GO:0061299;GO:0090050;GO:1903670	63	28	83	37	36	47
ENSSSCG00000034726	chr1	194965684	195259058	3816	KCNH5	protein_coding	potassium voltage-gated channel subfamily H member 5 [Source:NCBI gene;Acc:100510997]	GO:0016020;GO:0005216;GO:0006811;GO:0055085;GO:0005249;GO:0006813;GO:0016021;GO:0005244;GO:0034765;GO:0005267;GO:0071805;GO:0010389;GO:0009986	0	0	0	0	0	0
ENSSSCG00000005121	chr1	195879980	195885540	464	Unspecified	protein_coding		GO:0005886;GO:0006897;GO:0007342;GO:0060478;GO:0002080;GO:0002079;GO:0002081	0	0	0	1	0	0
ENSSSCG00000005122	chr1	195937431	196052751	7511	TEK	protein_coding	TEK receptor tyrosine kinase [Source:NCBI gene;Acc:396729]	GO:0004672;GO:0005524;GO:0006468;GO:0005515;GO:0005887;GO:0007169;GO:0004713;GO:0004714;GO:0000166;GO:0016301;GO:0016310;GO:0016020;GO:0016021;GO:0016740;GO:0018108;GO:0001525;GO:0043235;GO:0014068;GO:0051897;GO:0045766;GO:0001935;GO:0010595;GO:0001934;GO:0002040;GO:0016525;GO:0032878;GO:0034446;GO:0043552;GO:0046777;GO:0048014;GO:0051259;GO:0051894;GO:0070374;GO:1902533;GO:2000251;GO:0001725;GO:…	8	1	6	4	7	10
ENSSSCG00000032634	chr1	196082270	196082366	97	ssc-mir-9832	miRNA	ssc-mir-9832 [Source:miRBase;Acc:MI0031601]		0	0	0	0	0	0
ENSSSCG00000005124	chr1	196086063	196173930	3207	IFT74	protein_coding	intraflagellar transport 74 [Source:NCBI gene;Acc:100157070]	GO:0060271;GO:0048487;GO:0042073;GO:0030992;GO:0005813;GO:0005929;GO:0035735;GO:0003682;GO:0003334;GO:0007219;GO:0007368;GO:0007507;GO:0008544;GO:0033630;GO:0045944;GO:0050680;GO:1905515;GO:0005634;GO:0031514	337	653	486	991	726	732
ENSSSCG00000005125	chr1	196129898	196142642	3140	LRRC19	protein_coding	leucine rich repeat containing 19 [Source:NCBI gene;Acc:100157858]	GO:0005515;GO:0016020;GO:0016021;GO:0038023;GO:0002224;GO:0032637;GO:1901224;GO:0005886	0	0	0	0	0	19
ENSSSCG00000005126	chr1	196176075	196219612	3161	PLAA	protein_coding	phospholipase A2 activating protein [Source:NCBI gene;Acc:100511733]	GO:0005515;GO:0043161;GO:0043130;GO:0005634;GO:0005737;GO:0016005;GO:0006693;GO:0006954;GO:0010992;GO:0016236;GO:0032430;GO:0043162;GO:0071222;GO:1900045;GO:1903423;GO:1903861;GO:2001224;GO:0045202;GO:0070062	3181	2887	2856	4782	4419	4113
ENSSSCG00000005127	chr1	196229391	196276252	4860	CAAP1	protein_coding	caspase activity and apoptosis inhibitor 1 [Source:NCBI gene;Acc:100511909]	GO:0042981;GO:2001268	781	545	628	966	915	913
ENSSSCG00000037763	chr1	196597999	196598105	107	RF00026	snRNA			0	0	0	0	0	0
ENSSSCG00000005128	chr1	197309229	197309864	636	TUSC1	protein_coding	tumor suppressor candidate 1 [Source:HGNC Symbol;Acc:HGNC:31010]		0	0	1	0	0	2
ENSSSCG00000005129	chr1	198357091	198360043	738	IZUMO3	protein_coding	IZUMO family member 3 [Source:NCBI gene;Acc:100152877]	GO:0016020;GO:0016021;GO:0042803	0	0	0	0	0	0
ENSSSCG00000038736	chr1	198628433	198628539	107	RF00026	snRNA			0	0	0	0	0	0
ENSSSCG00000033275	chr1	198709623	198709729	107	RF00026	snRNA			0	0	0	0	0	0
ENSSSCG00000005130	chr1	198963512	199135811	5415	ELAVL2	protein_coding	ELAV like RNA binding protein 2 [Source:NCBI gene;Acc:100153303]	GO:0003676;GO:0003723	11	27	3	18	9	5
ENSSSCG00000035287	chr1	199032741	199032920	141	Unspecified	protein_coding		GO:0003735;GO:0006412;GO:0005622;GO:0005840	0	0	0	0	0	0
ENSSSCG00000035192	chr1	199757319	199758128	600	Unspecified	protein_coding			0	0	0	1	0	0
ENSSSCG00000033683	chr1	200261954	200265887	3934	Unspecified	protein_coding			0	0	0	0	0	0
ENSSSCG00000005131	chr1	200409659	200414361	2452	DMRTA1	protein_coding	DMRT like family A1 [Source:NCBI gene;Acc:100517627]	GO:0003700;GO:0043565;GO:0006355;GO:0005634;GO:0005515;GO:0003677;GO:0046872;GO:0042803;GO:0001541;GO:0060179	5	4	15	2	3	56
ENSSSCG00000038568	chr1	200667544	200667694	151	RF01909	misc_RNA			0	0	0	0	0	0
ENSSSCG00000033247	chr1	200729881	200730013	133	RF02045	misc_RNA			0	0	1	0	0	0
ENSSSCG00000034120	chr1	200761004	200770633	7216	CDKN2B	protein_coding	cyclin dependent kinase inhibitor 2B [Source:NCBI gene;Acc:397227]	GO:0005515;GO:0016301;GO:0016310;GO:0005634;GO:0005737;GO:0008285;GO:0045736;GO:0007050;GO:0019901;GO:0004861;GO:0007093;GO:0050680;GO:0000086;GO:0000079;GO:0030219;GO:0030511;GO:0031668;GO:0031670;GO:0042326;GO:0048536;GO:0090398;GO:2000134	575	1445	1514	1858	1360	1177
ENSSSCG00000037279	chr1	200774100	200774145	46	RF02044	misc_RNA			9	14	14	3	5	9
ENSSSCG00000005134	chr1	200774496	200798854	746	P14ARF	protein_coding	p14ARF protein [Source:NCBI gene;Acc:396553]	GO:0006915;GO:0007050;GO:0008285;GO:0005634;GO:0045736;GO:0004861;GO:0005515;GO:0019901;GO:0051059;GO:0000082;GO:0001953;GO:0007265;GO:0030308;GO:0032088;GO:0035986;GO:0042326;GO:0045892;GO:0090398;GO:0090399;GO:2000774;GO:0005737;GO:0035985	72	336	216	156	127	124
ENSSSCG00000005135	chr1	200882956	200934112	2420	MTAP	protein_coding	methylthioadenosine phosphorylase [Source:NCBI gene;Acc:100516774]	GO:0003824;GO:0009116;GO:0016763;GO:0017061;GO:0005634;GO:0005737;GO:0005829;GO:0016740;GO:0016757;GO:0019509;GO:0006166;GO:0032259	7490	4715	4514	9972	8431	7172
ENSSSCG00000033960	chr1	200964250	200965572	240	Unspecified	protein_coding		GO:0072357	0	1	0	0	3	1
ENSSSCG00000018175	chr1	201198732	201198809	78	ssc-mir-31	miRNA	ssc-mir-31 [Source:miRBase;Acc:MI0022127]		0	0	0	0	0	0
ENSSSCG00000005136	chr1	201223599	201224180	582	IFNE	protein_coding	interferon epsilon [Source:NCBI gene;Acc:100125969]	GO:0005576;GO:0005126;GO:0006952;GO:0007165;GO:0005615;GO:0019221;GO:0005125;GO:0051607;GO:0042742;GO:0005132;GO:0002250;GO:0002286;GO:0002323;GO:0006959;GO:0030183;GO:0033141;GO:0042100;GO:0043330	10	79	1	12	13	0
ENSSSCG00000033118	chr1	201231679	201244924	150	Unspecified	protein_coding			0	1	0	0	1	0
ENSSSCG00000031529	chr1	201246072	201246611	540	Unspecified	protein_coding	interferon omega 1 [Source:NCBI gene;Acc:100155760]	GO:0005576;GO:0005126;GO:0006952;GO:0007165;GO:0005125;GO:0051607;GO:0005615	0	0	0	0	0	0
ENSSSCG00000034142	chr1	201261605	201262150	546	Unspecified	protein_coding	interferon alpha-1-like [Source:NCBI gene;Acc:100737904]	GO:0005576;GO:0005126;GO:0006952;GO:0007165;GO:0005125;GO:0051607;GO:0005615	0	0	0	0	0	0
ENSSSCG00000037603	chr1	201272569	201273114	546	Unspecified	protein_coding	interferon alpha-2 [Source:NCBI gene;Acc:100153325]	GO:0005576;GO:0005126;GO:0006952;GO:0005615;GO:0019221;GO:0005125;GO:0051607;GO:0005132;GO:0002250;GO:0002286;GO:0002323;GO:0006959;GO:0030183;GO:0033141;GO:0042100;GO:0043330	0	0	0	0	0	0
ENSSSCG00000039759	chr1	201277798	201278301	504	IFN-DELTA-8	protein_coding	interferon-delta-8 [Source:NCBI gene;Acc:100153693]	GO:0005576;GO:0005126;GO:0006952;GO:0005615;GO:0019221;GO:0005125;GO:0051607;GO:0005132;GO:0002250;GO:0002286;GO:0002323;GO:0006959;GO:0030183;GO:0033141;GO:0042100;GO:0043330	0	0	0	0	0	0
ENSSSCG00000039164	chr1	201290138	201290683	546	IFN-ALPHA-1	protein_coding	interferon-alpha-1 [Source:NCBI gene;Acc:100157352]	GO:0005576;GO:0005126;GO:0006952;GO:0007165;GO:0005125;GO:0051607;GO:0005615	0	0	0	0	0	0
ENSSSCG00000039987	chr1	201291830	201292402	513	Unspecified	protein_coding		GO:0005576;GO:0005126;GO:0006952;GO:0007165;GO:0005125;GO:0051607;GO:0005615	0	0	0	0	0	0
ENSSSCG00000040054	chr1	201316989	201317561	573	IFN-OMEGA-7	protein_coding	interferon omega 7 [Source:NCBI gene;Acc:100154075]	GO:0005576;GO:0005126;GO:0006952;GO:0007165;GO:0005125;GO:0051607;GO:0005615	0	0	0	0	0	0
ENSSSCG00000037797	chr1	201321905	201322450	546	IFN-ALPHA-17	protein_coding	interferon-alpha-17 [Source:NCBI gene;Acc:100154938]	GO:0005576;GO:0005126;GO:0006952;GO:0007165;GO:0005125;GO:0051607;GO:0005615	0	0	0	0	0	0
ENSSSCG00000031850	chr1	201334366	201334938	573	IFN-OMEGA-4	protein_coding	Sus scrofa interferon omega 5 (LOC100157354), mRNA. [Source:RefSeq mRNA;Acc:NM_001160078]	GO:0005576;GO:0005126;GO:0006952;GO:0005615;GO:0019221;GO:0005125;GO:0051607;GO:0005132;GO:0002250;GO:0002286;GO:0002323;GO:0006959;GO:0030183;GO:0033141;GO:0042100;GO:0043330	0	0	0	0	0	0
ENSSSCG00000036510	chr1	201342788	201343342	555	IFN-DELTA-6	protein_coding	interferon-delta-6 [Source:NCBI gene;Acc:100158139]	GO:0005576;GO:0005126;GO:0006952;GO:0007165;GO:0005125;GO:0051607;GO:0005615	0	0	0	0	0	0
ENSSSCG00000034800	chr1	201353877	201354422	546	IFN-ALPHA-10	protein_coding	interferon-alpha-10 [Source:NCBI gene;Acc:100156561]	GO:0005576;GO:0005126;GO:0006952;GO:0005615;GO:0019221;GO:0005125;GO:0051607;GO:0005132;GO:0002250;GO:0002286;GO:0002323;GO:0006959;GO:0030183;GO:0033141;GO:0042100;GO:0043330	0	0	0	0	0	0
ENSSSCG00000040502	chr1	201369656	201370228	573	IFN-OMEGA-3	protein_coding	interferon omega 3 [Source:NCBI gene;Acc:100152132]	GO:0005576;GO:0005126;GO:0006952;GO:0005615;GO:0019221;GO:0005125;GO:0051607;GO:0005132;GO:0002250;GO:0002286;GO:0002323;GO:0006959;GO:0030183;GO:0033141;GO:0042100;GO:0043330	0	0	0	0	0	0
ENSSSCG00000037750	chr1	201382698	201383213	516	IFN-DELTA-3	protein_coding	interferon-delta-3 [Source:NCBI gene;Acc:100156558]	GO:0005576;GO:0005126;GO:0006952;GO:0005615;GO:0019221;GO:0005125;GO:0051607;GO:0005132;GO:0002250;GO:0002286;GO:0002323;GO:0006959;GO:0030183;GO:0033141;GO:0042100;GO:0043330	0	0	0	0	0	0
ENSSSCG00000037624	chr1	201391451	201392020	570	IFN-ALPHA-8	protein_coding	Sus scrofa interferon, alpha 5 (IFN-ALPHA-5), mRNA. [Source:RefSeq mRNA;Acc:NM_001164860]	GO:0005576;GO:0005126;GO:0006952;GO:0007165;GO:0005125;GO:0051607;GO:0005615	0	0	0	0	0	0
ENSSSCG00000037813	chr1	201393055	201430750	174	Unspecified	protein_coding		GO:0005576;GO:0005126;GO:0006952	1	8	10	10	0	7
ENSSSCG00000036535	chr1	201407647	201408216	570	IFN-ALPHA-9	protein_coding	interferon-alpha-9 [Source:NCBI gene;Acc:100157766]	GO:0005576;GO:0005126;GO:0006952;GO:0007165;GO:0005125;GO:0051607;GO:0005615	0	0	0	0	0	0
ENSSSCG00000032099	chr1	201412274	201412828	555	IFN-DELTA-5	protein_coding	interferon-delta-5 [Source:NCBI gene;Acc:100156933]	GO:0005576;GO:0005126;GO:0006952;GO:0005615;GO:0019221;GO:0005125;GO:0051607;GO:0005132;GO:0002250;GO:0002286;GO:0002323;GO:0006959;GO:0030183;GO:0033141;GO:0042100;GO:0043330	0	0	0	0	0	0
ENSSSCG00000037708	chr1	201439783	201440344	426	Unspecified	protein_coding		GO:0005576;GO:0005126;GO:0006952;GO:0005615;GO:0019221;GO:0005125;GO:0051607;GO:0005132;GO:0002250;GO:0002286;GO:0002323;GO:0006959;GO:0030183;GO:0033141;GO:0042100;GO:0043330	0	0	0	0	0	0
ENSSSCG00000039623	chr1	201456457	201457002	546	Unspecified	protein_coding	interferon alpha-11 [Source:NCBI gene;Acc:100156936]	GO:0005576;GO:0005126;GO:0006952;GO:0005615;GO:0019221;GO:0005125;GO:0051607;GO:0005132;GO:0002250;GO:0002286;GO:0002323;GO:0006959;GO:0030183;GO:0033141;GO:0042100;GO:0043330	0	0	0	0	0	0
ENSSSCG00000031761	chr1	201482091	201514804	273	Unspecified	protein_coding		GO:0005576;GO:0005126;GO:0006952	2	7	2	3	3	5
ENSSSCG00000005149	chr1	201495440	201495931	492	Unspecified	protein_coding	interferon-delta-2 [Source:NCBI gene;Acc:100310807]	GO:0005576;GO:0005126;GO:0006952;GO:0007165;GO:0005125;GO:0051607;GO:0005615	0	0	0	0	0	0
ENSSSCG00000031075	chr1	201496804	201501095	495	Unspecified	protein_coding		GO:0005576;GO:0005126;GO:0006952;GO:0007165;GO:0005125;GO:0051607;GO:0005615	0	0	0	0	0	0
ENSSSCG00000037818	chr1	201515835	201516477	643	IFNA1	protein_coding	interferon, alpha 1 [Source:NCBI gene;Acc:397686]	GO:0005576;GO:0005126;GO:0006952;GO:0007165;GO:0005125;GO:0051607;GO:0005615	0	0	0	0	0	0
ENSSSCG00000031022	chr1	201539997	201540458	462	IFN-DELTA-7	protein_coding	interferon delta 7 [Source:NCBI gene;Acc:100303727]	GO:0005576;GO:0005126;GO:0006952;GO:0007165;GO:0005125;GO:0051607;GO:0005615	0	0	0	0	0	0
ENSSSCG00000005150	chr1	201589416	201591302	1887	KLHL9	protein_coding	kelch like family member 9 [Source:NCBI gene;Acc:100739402]	GO:0005515;GO:0030496;GO:0004842;GO:0016567;GO:0032465;GO:0031463	1847	2110	2192	3217	2315	2719
ENSSSCG00000035188	chr1	201612718	201631775	165	Unspecified	protein_coding			0	0	0	0	0	0
ENSSSCG00000032868	chr1	201616020	201616589	570	IFN-ALPHA-4	protein_coding	interferon-alpha-4 [Source:NCBI gene;Acc:100310805]	GO:0005576;GO:0005126;GO:0006952;GO:0005615;GO:0019221;GO:0005125;GO:0051607;GO:0005132;GO:0002250;GO:0002286;GO:0002323;GO:0006959;GO:0030183;GO:0033141;GO:0042100;GO:0043330	0	0	0	0	0	0
ENSSSCG00000033910	chr1	201623473	201624003	531	IFN-OMEGA-2	protein_coding	interferon-omega-2 [Source:NCBI gene;Acc:100310808]	GO:0005576;GO:0005126;GO:0006952;GO:0007165;GO:0005125;GO:0051607;GO:0005615	0	0	0	0	0	0
ENSSSCG00000032089	chr1	201642019	201642122	104	RF00026	snRNA			0	0	0	0	0	0
ENSSSCG00000005152	chr1	201654500	201655595	1096	IFN-DELTA-1	protein_coding	Sus scrofa interferon-delta-2 (IFN-DELTA-2), mRNA. [Source:RefSeq mRNA;Acc:NM_001166321]	GO:0005576;GO:0005126;GO:0006952;GO:0005615;GO:0019221;GO:0005125;GO:0051607;GO:0005132;GO:0002250;GO:0002286;GO:0002323;GO:0006959;GO:0030183;GO:0033141;GO:0042100;GO:0043330	0	0	0	0	0	0
ENSSSCG00000039284	chr1	201663907	201664417	464	Unspecified	protein_coding		GO:0005576;GO:0005126;GO:0006952;GO:0007165;GO:0005125;GO:0051607;GO:0005615;GO:0016020;GO:0016021	0	0	0	0	0	0
ENSSSCG00000034940	chr1	201673749	201674303	555	IFN-DELTA-9	protein_coding	interferon-delta-9 [Source:NCBI gene;Acc:100153721]	GO:0005576;GO:0005126;GO:0006952;GO:0005615;GO:0019221;GO:0005125;GO:0051607;GO:0005132;GO:0002250;GO:0002286;GO:0002323;GO:0006959;GO:0030183;GO:0033141;GO:0042100;GO:0043330	0	0	0	0	0	0
ENSSSCG00000039065	chr1	201678376	201678945	570	IFN-ALPHA-16	protein_coding	interferon-alpha-16 [Source:NCBI gene;Acc:100157735]	GO:0005576;GO:0005126;GO:0006952;GO:0005615;GO:0019221;GO:0005125;GO:0051607;GO:0005132;GO:0002250;GO:0002286;GO:0002323;GO:0006959;GO:0030183;GO:0033141;GO:0042100;GO:0043330	0	0	0	0	0	0
ENSSSCG00000031149	chr1	201693700	201695685	1986	IFN-ALPHA-15	protein_coding	interferon-alpha-15 [Source:NCBI gene;Acc:100152504]	GO:0005576;GO:0005126;GO:0006952;GO:0007165;GO:0005125;GO:0051607;GO:0005615	0	0	0	0	0	0
ENSSSCG00000035294	chr1	201696114	201728606	294	Unspecified	protein_coding			30	20	38	18	26	33
ENSSSCG00000033330	chr1	201702826	201703341	516	IFN-DELTA-10	protein_coding	interferon-delta-10 [Source:NCBI gene;Acc:100152129]	GO:0005576;GO:0005126;GO:0006952;GO:0005615;GO:0019221;GO:0005125;GO:0051607;GO:0005132;GO:0002250;GO:0002286;GO:0002323;GO:0006959;GO:0030183;GO:0033141;GO:0042100;GO:0043330	0	0	0	0	0	0
ENSSSCG00000032368	chr1	201709501	201716248	6748	IFN-OMEGA-6	protein_coding	interferon omega 6 [Source:NCBI gene;Acc:100154912]	GO:0005576;GO:0005126;GO:0006952;GO:0005615;GO:0019221;GO:0005125;GO:0051607;GO:0005132;GO:0002250;GO:0002286;GO:0002323;GO:0006959;GO:0030183;GO:0033141;GO:0042100;GO:0043330	0	0	0	0	0	1
ENSSSCG00000040246	chr1	201732103	201732657	555	IFN-DELTA-11	protein_coding	interferon-delta-11 [Source:NCBI gene;Acc:100155754]	GO:0005576;GO:0005126;GO:0006952;GO:0005615;GO:0019221;GO:0005125;GO:0051607;GO:0005132;GO:0002250;GO:0002286;GO:0002323;GO:0006959;GO:0030183;GO:0033141;GO:0042100;GO:0043330	0	0	0	0	0	0
ENSSSCG00000036906	chr1	201735689	201766507	168	Unspecified	protein_coding		GO:0005576;GO:0005126;GO:0006952	0	0	0	0	0	0
ENSSSCG00000038797	chr1	201736733	201737300	564	Unspecified	pseudogene	interferon alpha-14 [Source:NCBI gene;Acc:100153661]		0	0	0	0	0	0
ENSSSCG00000034088	chr1	201749645	201750324	680	IFN-ALPHA-14	protein_coding	interferon-alpha-14 [Source:NCBI gene;Acc:100310804]	GO:0005576;GO:0005126;GO:0006952;GO:0007165;GO:0005125;GO:0051607;GO:0005615	0	0	0	0	0	0
ENSSSCG00000038862	chr1	201757617	201758132	516	IFN-DELTA-4	protein_coding	interferon-delta-4 [Source:NCBI gene;Acc:100152899]	GO:0005576;GO:0005126;GO:0006952;GO:0005615;GO:0019221;GO:0005125;GO:0051607;GO:0005132;GO:0002250;GO:0002286;GO:0002323;GO:0006959;GO:0030183;GO:0033141;GO:0042100;GO:0043330	0	0	0	0	0	0
ENSSSCG00000033254	chr1	201770996	201771565	570	IFN-ALPHA-13	protein_coding	interferon-alpha-13 [Source:NCBI gene;Acc:100152100]	GO:0005576;GO:0005126;GO:0006952;GO:0005615;GO:0019221;GO:0005125;GO:0051607;GO:0005132;GO:0002250;GO:0002286;GO:0002323;GO:0006959;GO:0030183;GO:0033141;GO:0042100;GO:0043330	0	0	0	0	0	0
ENSSSCG00000038075	chr1	201781339	201781911	573	IFN-OMEGA-5	protein_coding	interferon omega 7 [Source:NCBI gene;Acc:100154098]	GO:0005576;GO:0005126;GO:0006952;GO:0005615;GO:0019221;GO:0005125;GO:0051607;GO:0005132;GO:0002250;GO:0002286;GO:0002323;GO:0006959;GO:0030183;GO:0033141;GO:0042100;GO:0043330	0	0	0	0	0	0
ENSSSCG00000024140	chr1	201827863	201852294	546	Unspecified	protein_coding		GO:0005576;GO:0005126;GO:0006952;GO:0005615;GO:0019221;GO:0005125;GO:0051607;GO:0005132;GO:0002250;GO:0002286;GO:0002323;GO:0006959;GO:0030183;GO:0033141;GO:0042100;GO:0043330	0	0	0	0	0	0
ENSSSCG00000021504	chr1	201831741	201832298	558	IFN-ALPHAOMEGA	protein_coding	interferon-alphaomega [Source:NCBI gene;Acc:100310806]	GO:0005576;GO:0005126;GO:0006952;GO:0005615;GO:0019221;GO:0005125;GO:0051607;GO:0005132;GO:0002250;GO:0002286;GO:0002323;GO:0006959;GO:0030183;GO:0033141;GO:0042100;GO:0043330	0	0	0	0	0	0
ENSSSCG00000019900	chr1	201847567	201847670	104	RF00026	snRNA			0	0	0	0	0	0
ENSSSCG00000005163	chr1	201850935	201851495	561	IFNB1	protein_coding	interferon beta 1 [Source:NCBI gene;Acc:445459]	GO:0005576;GO:0005126;GO:0006952;GO:0005615;GO:0019221;GO:0005125;GO:0051607;GO:0005132;GO:0002250;GO:0002286;GO:0002323;GO:0006959;GO:0030183;GO:0033141;GO:0042100;GO:0043330;GO:0008811;GO:0002312;GO:0035458;GO:0045071;GO:0045581;GO:0045944;GO:0060337;GO:2000552;GO:2001235	0	1	0	0	0	0
ENSSSCG00000028406	chr1	201880712	202259322	12869	FOCAD	protein_coding	focadhesin [Source:NCBI gene;Acc:100157761]	GO:0005925;	6216	4804	5130	6411	6222	7510
ENSSSCG00000005164	chr1	201886332	201910664	2637	HACD4	protein_coding	3-hydroxyacyl-CoA dehydratase 4 [Source:NCBI gene;Acc:100523711]	GO:0016020;GO:0016021;GO:0006629;GO:0005783;GO:0005789;GO:0016829;GO:0006631;GO:0006633;GO:0102158;GO:0102343;GO:0102344;GO:0102345;GO:0018812;GO:0019899;GO:0030497;GO:0042761;GO:0030148	286	686	70	420	319	209
ENSSSCG00000019463	chr1	202159357	202159485	129	RF00415	snoRNA	small nucleolar RNA, H/ACA box 30B [Source:HGNC Symbol;Acc:HGNC:52200]		0	0	0	0	0	0
ENSSSCG00000019549	chr1	202227248	202227331	84	ssc-mir-491	miRNA	ssc-mir-491 [Source:miRBase;Acc:MI0017993]		0	1	0	0	1	0
ENSSSCG00000005166	chr1	202317157	202602969	3264	MLLT3	protein_coding	MLLT3 super elongation complex subunit [Source:NCBI gene;Acc:100524063]	GO:0006355;GO:0005634;GO:0003682;GO:0042393;GO:0070577;GO:0140030;GO:0007379;GO:0009952;GO:0045893;GO:0090090;GO:2000096;GO:0008023	82	245	101	191	94	75
ENSSSCG00000005167	chr1	203059558	203333767	7183	SLC24A2	protein_coding	solute carrier family 24 member 2 [Source:NCBI gene;Acc:100625506]	GO:0016021;GO:0006811;GO:0055085;GO:0008273;GO:0007601;GO:0016020;GO:0098656;GO:0071805;GO:0035725;GO:0005802;GO:0006874;GO:0070588;GO:0005262;GO:0030318;GO:0006816;GO:0007612;GO:0007613;GO:0034220;GO:0060291;GO:0060292	8	3	2	5	0	0
ENSSSCG00000034213	chr1	203387488	203415184	2029	ACER2	protein_coding	alkaline ceramidase 2 [Source:NCBI gene;Acc:100155321]	GO:0016021;GO:0016811;GO:0006672;GO:0016020;GO:0016787;GO:0006629;GO:0017040;GO:0071633;GO:0001953;GO:0006919;GO:0006974;GO:0008284;GO:0010506;GO:0010942;GO:0030330;GO:0032526;GO:0033629;GO:0035690;GO:0042981;GO:0046512;GO:0046514;GO:0090285;GO:0005794;GO:0030173	96	342	98	56	70	47
ENSSSCG00000005169	chr1	203444372	203447641	2033	RPS6	protein_coding	ribosomal protein S6 [Source:NCBI gene;Acc:100038023]	GO:0003735;GO:0006412;GO:0005622;GO:0005840;GO:0005634;GO:0005737;GO:0048471;GO:0019901;GO:0000082;GO:0000278;GO:0001890;GO:0002309;GO:0006364;GO:0006924;GO:0007093;GO:0007369;GO:0022605;GO:0031929;GO:0033077;GO:0042274;GO:0042593;GO:0043065;GO:0043066;GO:0048821;GO:1990314;GO:0005730;GO:0005783;GO:0005829;GO:0005844;GO:0015935;GO:0022627;GO:0030425;GO:0036464;GO:0044297;GO:1990904	81907	82266	73030	72776	69627	106478
ENSSSCG00000005170	chr1	203449835	203601371	7815	DENND4C	protein_coding	DENN domain containing 4C [Source:NCBI gene;Acc:100154094]	GO:0005515;GO:0017112;GO:0032869;GO:0072659;GO:0005829;GO:0005886;GO:0030904;GO:0032593;	2475	4607	3197	5660	4130	5615
ENSSSCG00000032205	chr1	203631124	203631270	147	Unspecified	protein_coding		GO:0003677	0	0	0	0	0	1
ENSSSCG00000035863	chr1	203683875	203713121	5692	PLIN2	protein_coding	perilipin 2 [Source:NCBI gene;Acc:397402]	GO:0015909;GO:0019915;GO:0005634;GO:0005737;GO:0005811;GO:0005829;GO:0005886	7755	3544	3721	3580	3536	5696
ENSSSCG00000005173	chr1	203720256	203771228	7200	HAUS6	protein_coding	HAUS augmin like complex subunit 6 [Source:NCBI gene;Acc:100153687]	GO:0051225;GO:0070652;GO:0007098;GO:0005813;GO:0005815;GO:0005829;GO:0016607	4130	2033	3163	6547	5616	4867
ENSSSCG00000020562	chr1	203758786	203758916	131	RF00286	scaRNA	small Cajal body-specific RNA 8 [Source:HGNC Symbol;Acc:HGNC:32564]		21	7	9	34	24	26
ENSSSCG00000005174	chr1	203773192	203774133	942	RRAGA	protein_coding	Ras related GTP binding A [Source:NCBI gene;Acc:100153321]	GO:0005525;GO:0005634;GO:0005764;GO:0003924;GO:0010506;GO:0032008;GO:0071230;GO:0009267;GO:0034448;GO:1990131;GO:0031625;GO:0042803;GO:0046982;GO:0051219;GO:0008219;GO:0010507;GO:0019048;GO:0034198;GO:0034613;GO:0045919;GO:1904263;GO:0005737;GO:1990130	5185	4322	4720	3910	4372	4406
ENSSSCG00000040408	chr1	203888018	203923514	1380	SAXO1	protein_coding	stabilizer of axonemal microtubules 1 [Source:NCBI gene;Acc:106507184]	GO:0008017;GO:0009631;GO:0045724;GO:0050821;GO:0070417;GO:0005814;GO:0005879;GO:0031514;GO:0036064;GO:0036126	0	0	0	0	0	1
ENSSSCG00000040366	chr1	203935290	204383707	9202	ADAMTSL1	protein_coding	ADAMTS like 1 [Source:NCBI gene;Acc:102160697]	GO:0008233;GO:0006508	6	10	1	1	0	4
ENSSSCG00000017590	chr1	204491144	204491463	288	Unspecified	protein_coding		GO:0009055;GO:0015035;GO:0045454;GO:0022900;GO:0055114;GO:0005623	8	3	1	6	7	6
ENSSSCG00000005177	chr1	205081231	205285343	2910	SH3GL2	protein_coding	SH3 domain containing GRB2 like 2, endophilin A1 [Source:NCBI gene;Acc:100155580]	GO:0005515;GO:0005737;GO:0042802;GO:0002090;GO:0016191;GO:0031175;GO:0048488;GO:0097484;GO:1990416;GO:0005769;GO:0098684;GO:0099523	529	197	205	228	232	661
ENSSSCG00000005178	chr1	205371726	205697903	5620	CNTLN	protein_coding	centlein [Source:NCBI gene;Acc:100154767]	GO:0019901;GO:0019904;GO:0030674;GO:0010457;GO:0033365;GO:0005654;GO:0005737;GO:0005813;GO:0005814;GO:0005829	369	411	538	1189	838	1011
ENSSSCG00000005180	chr1	205925108	206374319	6277	BNC2	protein_coding	basonuclin 2 [Source:NCBI gene;Acc:100513064]	GO:0003676;GO:0003677;GO:0003416;GO:0043586;GO:0060021;GO:0060485;GO:0005634;GO:0005654	1349	780	2412	1747	1780	1968
ENSSSCG00000005182	chr1	206792212	207143164	6310	CCDC171	protein_coding	coiled-coil domain containing 171 [Source:NCBI gene;Acc:100514146]		42	85	67	108	69	96
ENSSSCG00000005183	chr1	207173514	207216438	4308	PSIP1	protein_coding	PC4 and SFRS1 interacting protein 1 [Source:NCBI gene;Acc:100157597]	GO:0000395;GO:0006979;GO:0009408;GO:0005654;	4511	2763	4210	8147	5628	6415
ENSSSCG00000005184	chr1	207213935	207252416	8291	SNAPC3	protein_coding	small nuclear RNA activating complex polypeptide 3 [Source:NCBI gene;Acc:100156386]		1372	1021	1084	1231	1455	1284
ENSSSCG00000005186	chr1	207347010	207491437	5728	TTC39B	protein_coding	tetratricopeptide repeat domain 39B [Source:NCBI gene;Acc:100515182]	GO:0005515;GO:0010874;GO:0010887;GO:0042632;GO:0090181	509	848	778	1073	921	1315
ENSSSCG00000039753	chr1	207504016	207552227	1480	Unspecified	lincRNA			4	31	28	37	28	16
ENSSSCG00000039025	chr1	207619475	207802452	7658	FREM1	protein_coding	FRAS1 related extracellular matrix 1 [Source:NCBI gene;Acc:100514332]	GO:0016021;GO:0007154;GO:0007160;GO:0097094;GO:0005604	22	666	151	21	22	102
ENSSSCG00000039169	chr1	207818173	207821798	1894	CER1	protein_coding	cerberus 1, DAN family BMP antagonist [Source:NCBI gene;Acc:110255508]	GO:0005576;GO:0016015;GO:0036122;GO:0042803;GO:0001657;GO:0003419;GO:0007369;GO:0007399;GO:0008285;GO:0009948;GO:0009952;GO:0023019;GO:0030282;GO:0030514;GO:0032926;GO:0035582;GO:0042074;GO:0048263;GO:2000381;GO:0005615	0	5	0	0	0	0
ENSSSCG00000035730	chr1	207836573	207912546	8080	ZDHHC21	protein_coding	zinc finger DHHC-type containing 21 [Source:NCBI gene;Acc:100738488]	GO:0016020;GO:0016021;GO:0016740;GO:0016746;GO:0019706;GO:0016409;GO:0001942;GO:0018230;GO:0018345;GO:0048733;GO:0005794;GO:0005886	1767	1750	1149	2372	2354	2371
ENSSSCG00000040228	chr1	208140159	208180014	1744	Unspecified	lincRNA			0	1	0	0	1	1
ENSSSCG00000005190	chr1	208182487	208421964	3778	NFIB	protein_coding	nuclear factor I B [Source:NCBI gene;Acc:100155995]	GO:0003700;GO:0006355;GO:0005634;GO:0005622;GO:0003677;GO:0006260;GO:0000978;GO:0000981;GO:0001228;GO:0002062;GO:0008285;GO:0009617;GO:0010001;GO:0021740;GO:0021960;GO:0030324;GO:0030900;GO:0030902;GO:0045944;GO:0060486;GO:0060509;GO:0060510;GO:0060662;GO:0060689;GO:0061141;GO:0071679;GO:1902894;GO:2000791;GO:2000795;GO:0001650;GO:0044300;GO:0000122	298	222	263	243	277	359
ENSSSCG00000005191	chr1	209181443	209349299	8185	MPDZ	protein_coding	multiple PDZ domain crumbs cell polarity complex component [Source:NCBI gene;Acc:100153161]	GO:0005515;GO:0008022;GO:0007155;GO:0005737;GO:0005923;GO:0016324;GO:0016327;GO:0031410;GO:0043220	5801	5631	6277	8689	7684	8680
ENSSSCG00000034928	chr1	209476072	209476247	176	RF00004	snRNA			0	0	0	0	0	0
ENSSSCG00000036360	chr1	209619962	209700740	3638	LURAP1L	protein_coding	leucine rich adaptor protein 1 like [Source:NCBI gene;Acc:102165373]	GO:0043123	83	84	376	192	55	281
ENSSSCG00000005193	chr1	209725497	209745763	3723	TYRP1	protein_coding	tyrosinase related protein 1 [Source:NCBI gene;Acc:574065]	GO:0016491;GO:0016020;GO:0016021;GO:0046872;GO:0055114;GO:0004503;GO:0042803;GO:0046982;GO:0006582;GO:0030318;GO:0032438;GO:0043438;GO:0043473;GO:0048023;GO:0005737;GO:0010008;GO:0030669;GO:0033162;GO:0042470;GO:0097708	0	183	4	0	0	20
ENSSSCG00000037435	chr1	211868963	211869082	120	RF00001	rRNA			0	0	0	0	0	0
ENSSSCG00000018422	chr1	212407218	212407528	311	RF00100	misc_RNA			0	0	0	0	0	0
ENSSSCG00000020071	chr1	213291333	213291439	107	RF00026	snRNA			0	0	0	0	0	0
ENSSSCG00000031185	chr1	213446775	213446881	107	RF00026	snRNA			0	2	0	0	0	0
ENSSSCG00000005194	chr1	213483756	214011524	8263	PTPRD	protein_coding	protein tyrosine phosphatase receptor type D [Source:NCBI gene;Acc:100627072]	GO:0005515;GO:0006470;GO:0004725;GO:0016311;GO:0016791;GO:0016020;GO:0016021;GO:0016787;GO:0004721;GO:0035335;GO:0099560;GO:0099545;GO:1905606;GO:0098978;GO:0030017	4357	8992	4154	4971	4699	8913
ENSSSCG00000034133	chr1	214011924	214012183	222	Unspecified	protein_coding		GO:0016020;GO:0016021	77	247	94	136	116	204
ENSSSCG00000027398	chr1	214257033	214257351	319	RF00100	misc_RNA			0	0	0	0	0	0
ENSSSCG00000035782	chr1	214374279	214374385	107	RF00026	snRNA			0	0	0	0	0	0
ENSSSCG00000005196	chr1	214448041	214453992	318	DMAC1	protein_coding	distal membrane arm assembly complex 1 [Source:NCBI gene;Acc:100155846]	GO:0016020;GO:0016021;GO:0032981;GO:0005743;GO:0005747	305	171	274	163	166	330
ENSSSCG00000019955	chr1	215003513	215003832	320	RF00100	misc_RNA			0	0	0	0	0	0
ENSSSCG00000005198	chr1	215071419	215507712	6194	KDM4C	protein_coding	lysine demethylase 4C [Source:NCBI gene;Acc:100622077]	GO:0005634;GO:0046872;GO:0008270;GO:0019899;GO:0032452;GO:0032454;GO:0050681;GO:0051864;GO:0001825;GO:0006357;GO:0008284;GO:0010468;GO:0019827;GO:0033169;GO:0070544;GO:1900113;GO:2000736;GO:0000790;GO:0005721;GO:0006338;GO:0035097;GO:0016577	692	1257	823	779	663	1126
ENSSSCG00000038377	chr1	215232905	215233009	105	RF00026	snRNA			0	0	0	0	0	0
ENSSSCG00000005199	chr1	215608416	215716694	5940	GLDC	protein_coding	glycine decarboxylase [Source:NCBI gene;Acc:100155425]	GO:0055114;GO:0003824;GO:0006520;GO:0016829;GO:0006546;GO:0004375;GO:0006544;GO:0016491;GO:0005739;GO:0016594;GO:0030170;GO:0019464;GO:1990830;GO:0005634;GO:0005886;GO:0005960	133	193	57	108	156	97
ENSSSCG00000040762	chr1	215656521	215661610	298	Unspecified	protein_coding		GO:0005198;GO:0051536;GO:0097428	0	0	0	0	0	0
ENSSSCG00000005201	chr1	215730219	215807674	6391	UHRF2	protein_coding	ubiquitin like with PHD and ring finger domains 2 [Source:NCBI gene;Acc:102168004]	GO:0005515;GO:0005634;GO:0046872;GO:0016874;GO:0042393;GO:0005720;GO:0061630;GO:0016567;GO:0010216	3315	2751	3011	4838	4323	3558
ENSSSCG00000021136	chr1	215841577	215842281	705	Unspecified	protein_coding	TPD52 like 3 [Source:NCBI gene;Acc:100518290]		0	0	0	0	0	0
ENSSSCG00000005203	chr1	215899420	215941873	3361	IL33	protein_coding	interleukin 33 [Source:NCBI gene;Acc:100518643]	GO:0005125;GO:0007165;GO:0043032;GO:0090197	27	22	46	44	70	28
ENSSSCG00000005204	chr1	216107594	216112386	4793	RANBP6	protein_coding	RAN binding protein 6 [Source:NCBI gene;Acc:100518819]	GO:0005515;GO:0006606;GO:0005737;GO:0031965;GO:0008139;GO:0006607;GO:0006610;GO:0034399	1893	2436	2354	4011	3677	2483
ENSSSCG00000005205	chr1	216115981	216226152	6942	KIAA2026	protein_coding	KIAA2026 ortholog [Source:NCBI gene;Acc:100520352]	GO:0005515	788	1562	1119	1852	1712	1520
ENSSSCG00000005206	chr1	216232563	216245389	656	MLANA	protein_coding	melan-A [Source:NCBI gene;Acc:100520532]	GO:0042470;GO:0016020;GO:0016021;GO:0005802;GO:0005789;GO:0005794	7	14	6	0	9	0
ENSSSCG00000005207	chr1	216312627	216396267	9599	ERMP1	protein_coding	endoplasmic reticulum metallopeptidase 1 [Source:NCBI gene;Acc:100155278]	GO:0016020;GO:0016021;GO:0006508	4616	8026	2156	4387	3947	5614
ENSSSCG00000005208	chr1	216382189	216494748	6830	RIC1	protein_coding	RIC1 homolog, RAB6A GEF complex partner 1 [Source:NCBI gene;Acc:100154060]	GO:0005515;GO:0006886;GO:0034066;GO:0005829;GO:0017137;GO:0042147;GO:0000139;GO:0017112;GO:0043547;GO:1903363;GO:0016020;GO:0032991	1485	1946	1583	2191	2217	1933
ENSSSCG00000005209	chr1	216526334	216527318	648	Unspecified	protein_coding		GO:0003735;GO:0006412;GO:0005622;GO:0005840	1	0	0	0	0	0
ENSSSCG00000018137	chr1	216542492	216542596	105	RF00026	snRNA			0	0	0	0	0	0
ENSSSCG00000032561	chr1	216548132	216621471	8381	PDCD1LG2	protein_coding	programmed cell death 1 ligand 2 [Source:NCBI gene;Acc:574057]	GO:0016020;GO:0016021;GO:0032689;GO:0032693;GO:0046007	13	6	13	12	3	22
ENSSSCG00000019937	chr1	216549074	216549203	130	RF00413	snoRNA			0	0	0	0	0	0
ENSSSCG00000005211	chr1	216660035	216682540	4368	CD274	protein_coding	CD274 molecule [Source:NCBI gene;Acc:574058]	GO:0006955;GO:0016020;GO:0016021;GO:0009897;GO:0071222;GO:0009986;GO:0005515;GO:0007165;GO:0007166;GO:0031295;GO:0042102;GO:0042130;GO:0002845;GO:0032689;GO:0032693;GO:0034097;GO:0046007;GO:0070234;GO:1901998;GO:1903556;GO:1905404;GO:2000562;GO:2001181;GO:2001186;GO:0005886;GO:0031901;GO:0055038;GO:0070062	70	278	9	44	39	13
ENSSSCG00000005212	chr1	216692047	216739728	951	PLGRKT	protein_coding	plasminogen receptor with a C-terminal lysine [Source:NCBI gene;Acc:100155714]	GO:0016020;GO:0016021;GO:0010756;GO:0005887	2517	1465	1540	2207	1927	2824
ENSSSCG00000040584	chr1	216746808	216782027	153	Unspecified	protein_coding			0	1	4	1	1	0
ENSSSCG00000005216	chr1	216762882	216770145	1740	Unspecified	protein_coding	relaxin 2 [Source:NCBI gene;Acc:396891]	GO:0005576;GO:0005179;GO:0007165	188	48	19	114	195	6
ENSSSCG00000005214	chr1	216792764	216819838	705	INSL6	protein_coding	insulin like 6 [Source:NCBI gene;Acc:100158105]	GO:0005576;GO:0005179;GO:0007165	6	0	2	8	3	5
ENSSSCG00000005215	chr1	216848648	217002166	6894	JAK2	protein_coding	Janus kinase 2 [Source:NCBI gene;Acc:397201]	GO:0016020;GO:0004672;GO:0005524;GO:0006468;GO:0042393;GO:0035556;GO:0004713;GO:0005856;GO:0004715;GO:0000166;GO:0016301;GO:0016310;GO:0019221;GO:0005634;GO:0005737;GO:0007165;GO:0046872;GO:0016740;GO:0002376;GO:0045087;GO:0002250;GO:0006325;GO:0012505;GO:0030218;GO:0020037;GO:0046777;GO:0007260;GO:0005131;GO:0035401;GO:0035409;GO:0005102;GO:0019901;GO:0042169;GO:0042802;GO:0010811;GO:0033209;GO:…	1011	2375	1114	1950	1617	2424
ENSSSCG00000031327	chr1	216929832	216931321	1281	Unspecified	protein_coding		GO:0008641;GO:0019781;GO:0045116	11	15	14	11	14	17
ENSSSCG00000027893	chr1	217077145	217077251	107	RF00026	snRNA			0	0	0	0	0	0
ENSSSCG00000031368	chr1	217115967	217116500	456	Unspecified	protein_coding		GO:0016020;GO:0016021	0	0	0	1	0	1
ENSSSCG00000005217	chr1	217142880	217205324	2460	RCL1	protein_coding	RNA terminal phosphate cyclase like 1 [Source:NCBI gene;Acc:100154484]	GO:0003824;GO:0006396;GO:0005730;GO:0042254;GO:0004521;GO:0000447;GO:0000480	2842	2499	1843	1904	1993	2850
ENSSSCG00000019459	chr1	217152783	217152873	91	ssc-mir-101-1	miRNA	ssc-mir-101-1 [Source:miRBase;Acc:MI0010678]		0	0	0	0	1	0
ENSSSCG00000038272	chr1	217154600	217154673	74	Unspecified	miRNA			0	0	0	0	0	0
ENSSSCG00000023595	chr1	217237374	217261366	4041	Unspecified	protein_coding	adenylate kinase 3 [Source:NCBI gene;Acc:100155691]	GO:0005524;GO:0006139;GO:0005739;GO:0019205;GO:0004017;GO:0016776;GO:0000166;GO:0016301;GO:0016310;GO:0016740;GO:0005525;GO:0005759;GO:0006172;GO:0046033;GO:0046940;GO:0046899;GO:0046039;GO:0046041	2879	2365	2222	3391	3391	3741
ENSSSCG00000005219	chr1	217241538	217288006	6792	CDC37L1	protein_coding	cell division cycle 37 like 1 [Source:NCBI gene;Acc:100522234]	GO:0005737;GO:0005829;GO:0031072;GO:0051082;GO:0006457;GO:0051087;GO:0050821	554	1011	703	1447	989	1196
ENSSSCG00000005221	chr1	217300959	217352499	3096	SPATA6L	protein_coding	spermatogenesis associated 6 like [Source:NCBI gene;Acc:100522592]		129	166	131	164	148	141
ENSSSCG00000005220	chr1	217304115	217305017	903	PLPP6	protein_coding	phospholipid phosphatase 6 [Source:HGNC Symbol;Acc:HGNC:23682]	GO:0016020;GO:0016021;GO:0042577;GO:0046839	191	239	219	168	130	229
ENSSSCG00000005222	chr1	217319696	217441927	4360	SLC1A1	protein_coding	solute carrier family 1 member 1 [Source:NCBI gene;Acc:397003]	GO:0016021;GO:0015293;GO:0016020;GO:0005313;GO:0005314;GO:0015108;GO:0015501;GO:0033229;GO:0010460;GO:0015813;GO:0042883;GO:0051260;GO:0051938;GO:0070779;GO:0098712;GO:0140009;GO:1902476;GO:1903712;GO:0005886;GO:0005887;GO:0016324;GO:0031901;GO:0055038	19372	16100	14113	15690	19142	32851
ENSSSCG00000005224	chr1	217629320	218114862	5134	GLIS3	protein_coding	GLIS family zinc finger 3 [Source:NCBI gene;Acc:100523225]	GO:0005634;GO:0003676;GO:0006357	6128	9605	8840	5431	5372	7959
ENSSSCG00000005225	chr1	218339772	218640605	3318	RFX3	protein_coding	regulatory factor X3 [Source:NCBI gene;Acc:100523418]	GO:0003700;GO:0006355;GO:0005634;GO:0003677;GO:0000978;GO:0005576;GO:0006357;GO:0043565;GO:0044212;GO:0006351;GO:0007368;GO:0031018;GO:0045892;GO:0045893;GO:0045944;GO:0048469;GO:0050796;GO:0060271;GO:0060285;GO:0060287;GO:0072560;GO:2000078;GO:0000790	127	144	177	179	135	196
ENSSSCG00000039823	chr1	218676232	218944664	2540	Unspecified	protein_coding	histone-arginine methyltransferase CARM1-like [Source:NCBI gene;Acc:106509183]	GO:0008168;GO:0006479;GO:0016740;GO:0032259	11	4	3	4	5	1
ENSSSCG00000021003	chr1	218682874	218683164	291	RF00017	misc_RNA			0	0	0	0	0	0
ENSSSCG00000005227	chr1	218994151	219038510	5519	PUM3	protein_coding	pumilio RNA binding family member 3 [Source:NCBI gene;Acc:100152831]	GO:0003723;GO:0005730;GO:0010835;GO:0005654;GO:0005694;GO:0005783	3891	3213	2768	5843	5505	5111
ENSSSCG00000005228	chr1	219099625	219112905	2505	KCNV2	protein_coding	potassium voltage-gated channel modifier subfamily V member 2 [Source:NCBI gene;Acc:100157695]	GO:0016020;GO:0005216;GO:0006811;GO:0055085;GO:0005249;GO:0006813;GO:0051260;GO:0008076;GO:0016021;GO:0005244;GO:0034765;GO:0005267;GO:0071805	0	0	0	0	0	1
ENSSSCG00000005229	chr1	219175738	219210338	6637	VLDLR	protein_coding	very low density lipoprotein receptor [Source:NCBI gene;Acc:733630]	GO:0005509;GO:0005515;GO:0030229;GO:0016020;GO:0016021;GO:0006897;GO:0034185;GO:0034189;GO:0038024;GO:0038025;GO:0048306;GO:0006898;GO:0021517;GO:0034436;GO:0034447;GO:0038026;GO:0045860;GO:0048813;GO:1900006;GO:0005615;GO:0043235	13645	11567	14377	18257	20720	17434
ENSSSCG00000040670	chr1	219191782	219209836	474	Unspecified	protein_coding			1	0	0	0	3	0
ENSSSCG00000005232	chr1	219624776	219815480	7211	SMARCA2	protein_coding	SWI/SNF related, matrix associated, actin dependent regulator of chromatin, subfamily a, member 2 [Source:NCBI gene;Acc:100157302]	GO:0006355;GO:0005634;GO:0005524;GO:0005515;GO:0016887;GO:0006338;GO:0042393;GO:0016817;GO:0016514;GO:0045944;GO:0008094;GO:0003677;GO:0043044;GO:0003713;GO:0044212;GO:0008285;GO:0030308;GO:0045892;GO:0045893;GO:0000790;GO:0005654;GO:0043231;GO:0045111	3817	5068	6879	4644	3935	6084
ENSSSCG00000034486	chr1	219840782	219841991	204	Unspecified	protein_coding		GO:0003714;GO:1903507	0	0	0	0	0	0
ENSSSCG00000032324	chr1	220470959	220471326	255	Unspecified	protein_coding		GO:0006367;GO:0005672	0	0	0	0	0	0
ENSSSCG00000033488	chr1	220492017	220492103	87	RF00026	snRNA			0	0	0	0	0	0
ENSSSCG00000005233	chr1	220750258	220757312	2403	DMRT2	protein_coding	doublesex and mab-3 related transcription factor 2 [Source:NCBI gene;Acc:100524360]	GO:0003700;GO:0043565;GO:0006355;GO:0005634;GO:0003677;GO:0046872;GO:0000977;GO:0042803;GO:0014807;GO:0045944;GO:0048706;GO:2000287	32	32	13	29	51	15
ENSSSCG00000040481	chr1	220820557	220833835	1422	DMRT3	protein_coding	doublesex and mab-3 related transcription factor 3 [Source:NCBI gene;Acc:110255644]	GO:0003700;GO:0043565;GO:0006355;GO:0005634;GO:0005515;GO:0003677;GO:0046872;GO:0046982;GO:0007628;GO:0019226;GO:0021521;GO:0042487;GO:0046661	0	5	2	1	1	1
ENSSSCG00000005236	chr1	220841485	220953442	2206	DMRT1	protein_coding	doublesex and mab-3 related transcription factor 1 [Source:NCBI gene;Acc:397199]	GO:0003700;GO:0043565;GO:0006355;GO:0005634;GO:0003677;GO:0046872;GO:0042803;GO:0046982;GO:0045835;GO:0000977;GO:0000987;GO:0001228;GO:0003682;GO:0042802;GO:0000122;GO:0000902;GO:0002176;GO:0003006;GO:0007283;GO:0008354;GO:0008584;GO:0030238;GO:0045840;GO:0045944;GO:0046661;GO:0048599;GO:0060008;GO:0060009;GO:0060903;GO:1900107;GO:2000020;GO:0005737	1	0	0	1	3	2
ENSSSCG00000005235	chr1	221013400	221218875	10040	KANK1	protein_coding	KN motif and ankyrin repeat domains 1 [Source:NCBI gene;Acc:100626649]	GO:0005515;GO:0005737;GO:0030837;GO:0008013;GO:0008283;GO:0010977;GO:0030036;GO:0030177;GO:0030336;GO:0035023;GO:0035024;GO:0046627;GO:0090263;GO:0090303;GO:0090521;GO:1900025;GO:1900028;GO:2000114;GO:2000393;GO:0005886;GO:0032587	10174	7262	10941	7727	6467	12796
ENSSSCG00000032335	chr1	221066330	221066401	72	ssc-mir-9823	miRNA	ssc-mir-9823 [Source:miRBase;Acc:MI0031590]		0	0	0	1	0	0
ENSSSCG00000005240	chr1	221256607	221492199	9302	DOCK8	protein_coding	dedicator of cytokinesis 8 [Source:NCBI gene;Acc:100153522]	GO:0005085;GO:0007264;GO:0001771;GO:0036336;GO:0043547;GO:0061485;GO:0070233;GO:1903905;GO:1990869;GO:2000406;GO:0005737;GO:0031252;GO:0031256	695	1517	412	660	638	955
ENSSSCG00000005241	chr1	221520943	221585155	8224	Unspecified	protein_coding	COBW domain-containing protein 2 [Source:NCBI gene;Acc:100156293]		814	813	683	1520	1187	1217
ENSSSCG00000040620	chr1	221626463	221633076	2047	Unspecified	lincRNA			1	0	0	0	1	0
ENSSSCG00000005243	chr1	221634524	221836456	2263	PGM5	protein_coding	phosphoglucomutase 5 [Source:NCBI gene;Acc:100511977]	GO:0000287;GO:0005975;GO:0016868;GO:0071704;GO:0005829;GO:0046872;GO:0030018;GO:0005925;GO:0009898;GO:0042383;GO:0001725;GO:0014704;GO:0030239;GO:0016010;GO:0004614;GO:0014706;GO:0005913;GO:0005914;GO:0030055;GO:0043034	68	31	23	12	26	12
ENSSSCG00000037125	chr1	221840630	221848591	4069	TMEM252	protein_coding	transmembrane protein 252 [Source:NCBI gene;Acc:100512327]	GO:0016020;GO:0016021	3	21	2	1	4	50
ENSSSCG00000027161	chr1	222038286	222379213	3701	PIP5K1B	protein_coding	phosphatidylinositol-4-phosphate 5-kinase type 1 beta [Source:NCBI gene;Acc:102167387]	GO:0016307;GO:0046488;GO:0000166;GO:0005524;GO:0016301;GO:0016310;GO:0016740;GO:0046854;GO:0016308;GO:0006661;GO:0001931;GO:0005829	177	677	114	296	189	224
ENSSSCG00000019243	chr1	222333619	222333748	130	RF00425	snoRNA			0	0	0	0	0	0
ENSSSCG00000032999	chr1	222412278	222455733	2001	FXN	protein_coding	frataxin [Source:NCBI gene;Acc:110255665]	GO:0008199;GO:0016226;GO:0004322;GO:0008198;GO:0034986;GO:0051537;GO:0006119;GO:0006879;GO:0007005;GO:0007628;GO:0008284;GO:0009060;GO:0009792;GO:0010039;GO:0010722;GO:0016540;GO:0018283;GO:0019230;GO:0030307;GO:0040015;GO:0043066;GO:0043085;GO:0046621;GO:0051349;GO:0070301;GO:0090201;GO:1904231;GO:1904234;GO:0005739;GO:0005829;GO:1990221	477	248	273	253	281	374
ENSSSCG00000005247	chr1	222474520	222616964	11019	Unspecified	protein_coding	tight junction protein 2 [Source:NCBI gene;Acc:100513065]	GO:0005515;GO:0005923	9664	7005	5557	5477	6096	6611
ENSSSCG00000005249	chr1	222658739	222725645	3105	FAM189A2	protein_coding	family with sequence similarity 189 member A2 [Source:NCBI gene;Acc:100154289]	GO:0016021;GO:0016020;	240	402	225	180	172	231
ENSSSCG00000005250	chr1	222758442	222990017	6560	APBA1	protein_coding	amyloid beta precursor protein binding family A member 1 [Source:NCBI gene;Acc:100513711]	GO:0005515;GO:0008021;GO:0007268;GO:0001540;GO:0065003;GO:0005886;GO:0005737;GO:0043197;GO:0045202;GO:0001701;GO:0006886;GO:0007626;GO:0010468;GO:0014047;GO:0014051;GO:0035264;GO:2000300;GO:0005794;GO:0016020;GO:0048787;GO:0098685;GO:0098978	74	62	174	50	67	101
ENSSSCG00000018924	chr1	222786947	222787052	106	RF00026	snRNA			1	0	0	1	0	0
ENSSSCG00000005252	chr1	223032881	223089666	6142	PTAR1	protein_coding	protein prenyltransferase alpha subunit repeat containing 1 [Source:NCBI gene;Acc:100153489]	GO:0008318;GO:0018342;GO:0016740;GO:0005737	912	1816	1038	2150	1707	1727
ENSSSCG00000035668	chr1	223153116	223247892	3507	C9orf135	protein_coding	chromosome 1 C9orf135 homolog [Source:NCBI gene;Acc:100514445]	GO:0005737;GO:0005886	34	58	19	32	28	30
ENSSSCG00000030655	chr1	223384827	223548420	3493	MAMDC2	protein_coding	MAM domain containing 2 [Source:NCBI gene;Acc:100514623]	GO:0016020;GO:0005783	179	496	103	279	118	294
ENSSSCG00000005255	chr1	223560268	223653368	5805	Unspecified	protein_coding	structural maintenance of chromosomes 5 [Source:NCBI gene;Acc:100515003]	GO:0006281;GO:0000724;GO:0007062;GO:0030915	1400	2150	1653	3618	2281	3015
ENSSSCG00000021646	chr1	223720413	223748621	4894	KLF9	protein_coding	Kruppel like factor 9 [Source:NCBI gene;Acc:494562]	GO:0003676;GO:0007623;GO:0010839;GO:0071387;GO:0097067;GO:0005634;GO:0005654;GO:0005829;GO:0005886	670	1632	1927	1361	1177	2022
ENSSSCG00000005257	chr1	223839780	224125540	5510	Unspecified	protein_coding	transient receptor potential cation channel subfamily M member 3 [Source:NCBI gene;Acc:100157158]	GO:0016020;GO:0016021;GO:0005216;GO:0006811;GO:0055085;GO:0051262;GO:0034220;GO:0005227;GO:0006812;GO:0016048;GO:0050951;GO:0005261	5	3	24	7	6	25
ENSSSCG00000034340	chr1	224063890	224125565	2107	Unspecified	protein_coding		GO:0016021;GO:0034220;GO:0005227;GO:0006812;GO:0016048;GO:0050951	2	5	17	10	2	22
ENSSSCG00000019666	chr1	224065494	224065602	109	ssc-mir-204	miRNA	ssc-mir-204 [Source:miRBase;Acc:MI0002458]		1	0	0	2	0	0
ENSSSCG00000039920	chr1	224262223	224766969	3698	Unspecified	lincRNA			0	0	0	0	0	0
ENSSSCG00000033461	chr1	224898029	224901750	330	Unspecified	protein_coding			0	0	0	0	0	0
ENSSSCG00000024257	chr1	224960877	225110645	7470	CEMIP2	protein_coding	cell migration inducing hyaluronidase 2 [Source:NCBI gene;Acc:100516588]	GO:0016020;GO:0016021;GO:0004415;GO:0005509;GO:0030214;GO:0005887;	1825	4304	3837	4835	4800	3530
ENSSSCG00000021802	chr1	225148990	225193623	4042	ABHD17B	protein_coding	abhydrolase domain containing 17B [Source:NCBI gene;Acc:100155547]	GO:0016787;GO:0008474;GO:0002084;GO:0018345;GO:1902473;GO:1902817;GO:1902950;GO:1905668;GO:0005886;GO:0014069;GO:0055038	881	1227	1068	1365	1271	1309
ENSSSCG00000031105	chr1	225193703	225258921	2652	C9orf85	protein_coding	chromosome 1 C9orf85 homolog [Source:NCBI gene;Acc:100620586]		547	259	457	590	517	439
ENSSSCG00000034919	chr1	225425389	225589823	5437	GDA	protein_coding	guanine deaminase [Source:NCBI gene;Acc:100621043]	GO:0008270;GO:0016787;GO:0016810;GO:0008892;GO:0006147;GO:0046872	4	6	0	1	0	0
ENSSSCG00000030268	chr1	225699734	225714365	6646	ZFAND5	protein_coding	zinc finger AN1-type containing 5 [Source:NCBI gene;Acc:100048933]	GO:0008270;GO:0003677;GO:0046872	6035	7928	5153	8051	6753	6713
ENSSSCG00000005266	chr1	225951643	226111095	4178	TMC1	protein_coding	transmembrane channel like 1 [Source:NCBI gene;Acc:100516949]	GO:0016021;GO:0005887;GO:0016020;GO:0005216;GO:0008381;GO:0005245;GO:0050910;GO:0060005;GO:0060117;GO:0070588;GO:1903169;GO:0009897;GO:0032426	5	21	7	26	15	17
ENSSSCG00000028996	chr1	226161373	226217339	7453	ALDH1A1	protein_coding	aldehyde dehydrogenase 1 family member A1 [Source:NCBI gene;Acc:100517137]	GO:0055114;GO:0016491;GO:0016620;GO:0004029;GO:0018479;GO:0005829	60005	52084	43728	68952	46278	157375
ENSSSCG00000036175	chr1	226312482	226324425	1080	Unspecified	protein_coding		GO:0055114;GO:0020037;GO:0005506;GO:0016705;GO:0016020;GO:0016021	2	2	4	4	7	1
ENSSSCG00000005267	chr1	226413516	226431961	4289	ANXA1	protein_coding	annexin A1 [Source:NCBI gene;Acc:396942]	GO:0005509;GO:0005544;GO:0004859;GO:0005615;GO:0042127;GO:0043434;GO:0005886;GO:0006954;GO:0030674;GO:0070365;GO:0046632;GO:0050727;GO:0031532;GO:0007166;GO:0005198;GO:0032508;GO:1900087;GO:0042493;GO:0008360;GO:0019834;GO:0031340;GO:0030073;GO:0044849;GO:0006909;GO:0070301;GO:0030216;GO:0042102;GO:1900138;GO:0035924;GO:0031018;GO:0048306;GO:0001780;GO:0002548;GO:0002685;GO:0007165;GO:0007187;GO:…	122079	65864	95003	149048	97451	192390
ENSSSCG00000005268	chr1	227574691	227772698	5094	RORB	protein_coding	RAR related orphan receptor B [Source:NCBI gene;Acc:100739111]	GO:0008270;GO:0003700;GO:0043565;GO:0006355;GO:0005634;GO:0003677;GO:0004879;GO:0003707;GO:0046872;GO:0030522;GO:0043401;GO:0007186;GO:0008502;GO:0000978;GO:0001228;GO:0008134;GO:0042462;GO:0042752;GO:0045668;GO:0045893;GO:0045944;GO:0046548;GO:0046549	0	1	4	5	1	0
ENSSSCG00000005269	chr1	227811237	227998593	6667	TRPM6	protein_coding	transient receptor potential cation channel subfamily M member 6 [Source:NCBI gene;Acc:100157775]	GO:0016020;GO:0016021;GO:0005216;GO:0006811;GO:0055085;GO:0004674;GO:0051262;GO:0006812;GO:0005261;GO:0034220;GO:0098655;GO:0006468;GO:0009636;GO:0030001;GO:0016324;GO:0031526	167	381	194	219	126	405
ENSSSCG00000031382	chr1	228039945	228044995	477	C9orf40	protein_coding	chromosome 1 C9orf40 homolog [Source:NCBI gene;Acc:100517993]		382	199	251	478	356	509
ENSSSCG00000005271	chr1	228054915	228092335	4073	CARNMT1	protein_coding	carnosine N-methyltransferase 1 [Source:NCBI gene;Acc:100518712]	GO:0005634;GO:0005829;GO:0016740;GO:0008168;GO:0032259;GO:0008757;GO:0030735;GO:0035498	4574	3786	4490	7784	7132	7197
ENSSSCG00000032729	chr1	228082375	228082530	156	RF02271	misc_RNA			0	0	0	0	0	0
ENSSSCG00000005272	chr1	228110584	228142091	4560	NMRK1	protein_coding	nicotinamide riboside kinase 1 [Source:NCBI gene;Acc:100518171]	;GO:0016020;GO:0016021	180	326	234	308	255	300
ENSSSCG00000038743	chr1	228125659	228126577	831	Unspecified	protein_coding		GO:0006508;GO:0005838	12	13	13	9	10	7
ENSSSCG00000005273	chr1	228141266	228197035	2161	OSTF1	protein_coding	osteoclast stimulating factor 1 [Source:NCBI gene;Acc:397066]	GO:0005515;GO:0005737;GO:0017124	3435	2623	3010	4225	4910	3279
ENSSSCG00000035840	chr1	228153730	228154035	210	Unspecified	protein_coding		GO:0015078;GO:0015986;GO:0000276	0	0	0	0	0	0
ENSSSCG00000033380	chr1	228639718	228640323	423	Unspecified	protein_coding			35	23	16	24	24	26
ENSSSCG00000036088	chr1	228681976	228682581	423	Unspecified	protein_coding			34	22	15	21	22	26
ENSSSCG00000023520	chr1	228854608	229308906	8535	PCSK5	protein_coding	proprotein convertase subtilisin/kexin type 5 [Source:NCBI gene;Acc:100519237]	GO:0004252;GO:0006508;GO:0016020;GO:0016021;GO:0016787;GO:0008233;GO:0008236;GO:0004175;GO:0042277;GO:0001822;GO:0002001;GO:0003279;GO:0006465;GO:0007368;GO:0007507;GO:0007566;GO:0009952;GO:0016485;GO:0016486;GO:0019058;GO:0030323;GO:0035108;GO:0042089;GO:0043043;GO:0048566;GO:0048706;GO:0060976;GO:0005615;GO:0005794;GO:0005802;GO:0030173	817	863	1267	725	793	956
ENSSSCG00000037390	chr1	228956158	228956415	258	Unspecified	protein_coding			1	0	0	0	0	0
ENSSSCG00000036498	chr1	228956302	228956673	249	Unspecified	protein_coding		GO:0003735;GO:0006412;GO:0005622;GO:0005840	61	59	44	37	49	79
ENSSSCG00000037277	chr1	229331643	229336733	447	RFK	protein_coding	riboflavin kinase [Source:NCBI gene;Acc:100520822]	GO:0008531;GO:0009231;GO:0016310;GO:0006915;GO:0033864;GO:0072593	1378	956	886	1658	1740	1152
ENSSSCG00000005277	chr1	229429055	229467776	2607	GCNT1	protein_coding	glucosaminyl (N-acetyl) transferase 1 [Source:NCBI gene;Acc:106508649]	GO:0016020;GO:0008375;GO:0016740;GO:0016757;GO:0009101;GO:0048729;GO:0050901;GO:0060352;GO:0060993;GO:0005802;GO:0031985	698	624	445	1543	860	259
ENSSSCG00000039009	chr1	229588344	229623678	1027	Unspecified	protein_coding		GO:0016020;GO:0016021;	114	708	1104	877	1115	410
ENSSSCG00000005278	chr1	229660502	229666407	4518	Unspecified	protein_coding		GO:0005737;GO:0016462;GO:0006915;GO:0004309;GO:0006798	260	2308	3473	1788	2921	1241
ENSSSCG00000040792	chr1	229726479	229726738	260	Unspecified	misc_RNA			0	0	0	0	0	0
ENSSSCG00000018743	chr1	229728492	229728603	112	RF00001	rRNA			0	0	0	0	0	0
ENSSSCG00000035916	chr1	229732522	229732932	411	RF01894	misc_RNA			0	0	0	0	0	0
ENSSSCG00000037206	chr1	229768962	229849140	1452	Unspecified	protein_coding		GO:0005737;GO:0016462	53	352	589	369	509	232
ENSSSCG00000005279	chr1	229956229	229957520	1260	FOXB2	protein_coding	forkhead box B2 [Source:NCBI gene;Acc:100156565]	GO:0003700;GO:0043565;GO:0006355;GO:0003677;GO:0005634;GO:0000981;GO:0030154;GO:0006357;GO:0009653	0	0	0	0	0	0
ENSSSCG00000038483	chr1	230069547	230109086	525	Unspecified	protein_coding			89	115	86	159	96	165
ENSSSCG00000005282	chr1	230125763	230329846	8072	Unspecified	protein_coding	vacuolar protein sorting 13 homolog A [Source:NCBI gene;Acc:100153747]	GO:0005623;GO:0019898;GO:0006623;GO:0045053;GO:0006914	1191	2319	1347	3373	2494	2728
ENSSSCG00000005284	chr1	230341949	230546162	3076	GNA14	protein_coding	G protein subunit alpha 14 [Source:NCBI gene;Acc:100048958]	GO:0007186;GO:0003924;GO:0007165;GO:0019001;GO:0031683;GO:0001664;GO:0000166;GO:0005525;GO:0007188;GO:0060158;GO:0005834	112	468	181	194	206	95
ENSSSCG00000018266	chr1	230466111	230466203	93	RF00026	snRNA			0	0	0	0	0	0
ENSSSCG00000033763	chr1	230605256	230907674	3545	GNAQ	protein_coding	G protein subunit alpha q [Source:NCBI gene;Acc:654405]	GO:0007186;GO:0003924;GO:0007165;GO:0019001;GO:0031683;GO:0001664;GO:0000166;GO:0016020;GO:0005634;GO:0046872;GO:0005525;GO:0043547;GO:0007188;GO:0005834;GO:0007189;GO:0031965;GO:0005096;GO:0031826;GO:0001508;GO:0007213;GO:0007603;GO:0009649;GO:0001750;GO:0006469;GO:0007215;GO:0050821;GO:0060828	2476	5773	2594	3871	3853	3617
ENSSSCG00000033440	chr1	231045148	231045251	104	RF00026	snRNA			0	0	0	0	0	0
ENSSSCG00000005286	chr1	231081100	231113362	3128	CEP78	protein_coding	centrosomal protein 78 [Source:NCBI gene;Acc:100154982]	GO:0005515;GO:0044782;GO:0005813;GO:0036064	1457	497	869	1475	1332	1478
ENSSSCG00000005287	chr1	231146345	231171361	1035	PSAT1	protein_coding	phosphoserine aminotransferase 1 [Source:NCBI gene;Acc:100154160]	GO:0003824;GO:0004648;GO:0006564;GO:0016740;GO:0008483;GO:0008652;GO:0005829	7544	22002	18601	16285	9570	22103
ENSSSCG00000005288	chr1	232344331	232507057	7461	TLE4	protein_coding	TLE family member 4, transcriptional corepressor [Source:NCBI gene;Acc:100156044]	GO:0006355;GO:0005634;GO:0005515;GO:0000981;GO:0003682;GO:0003714;GO:0070491;GO:0000122;GO:0016055;GO:0045892;GO:1990830;GO:1990907;GO:1903507;GO:0005667;GO:0090090	544	441	633	542	579	565
ENSSSCG00000019939	chr1	232489748	232489888	141	RF00272	snoRNA			0	2	1	0	2	1
ENSSSCG00000033972	chr1	233025365	233336379	1431	Unspecified	lincRNA			0	0	0	0	0	0
ENSSSCG00000005291	chr1	234278174	234370608	6436	TLE1	protein_coding	transducin-like enhancer protein 1 [Source:NCBI gene;Acc:100524475]	GO:0006355;GO:0005634;GO:0005515;GO:0005667;GO:0090090;GO:0003714;GO:0070491;GO:0008134;GO:0042802;GO:0010628;GO:0043124;GO:0045892;GO:2000811;GO:0005654;GO:0005829;GO:1990907;GO:1903507	2154	2226	878	1004	1084	727
ENSSSCG00000037497	chr1	234370947	234581120	4744	Unspecified	protein_coding	spermatogenesis-associated protein 31D1-like [Source:NCBI gene;Acc:102164346]		0	1	0	1	0	1
ENSSSCG00000033805	chr1	234555987	234563638	6070	Unspecified	protein_coding	SPATA31 subfamily D member 1 [Source:NCBI gene;Acc:100154821]	GO:0016020;GO:0016021	4	3	8	10	5	8
ENSSSCG00000022044	chr1	235643369	235684972	4110	Unspecified	protein_coding			1	4	6	2	4	4
ENSSSCG00000037011	chr1	235654366	235656294	177	Unspecified	protein_coding		GO:0016020;GO:0016021	0	0	0	0	0	0
ENSSSCG00000037283	chr1	235679211	235686267	1205	Unspecified	protein_coding		GO:0016020;GO:0016021;	1	1	4	0	2	2
ENSSSCG00000005296	chr1	235757448	235783052	6019	PHF24	protein_coding	PHD finger protein 24 [Source:NCBI gene;Acc:100525378]	;GO:0046872;GO:0007214;GO:0008277;GO:0032228;GO:0050966	7	5	6	6	4	4
ENSSSCG00000036421	chr1	235785513	235785619	107	RF00026	snRNA			0	0	0	0	0	0
ENSSSCG00000005297	chr1	235790520	235799375	5927	DNAJB5	protein_coding	DnaJ heat shock protein family (Hsp40) member B5 [Source:NCBI gene;Acc:100525553]	GO:0006457;GO:0051082;GO:0051087;GO:0000122;GO:0006986;GO:0005634;GO:0005829;GO:0051085	368	857	496	242	303	411
ENSSSCG00000005300	chr1	235796446	235870050	4384	VCP	protein_coding	valosin containing protein [Source:NCBI gene;Acc:397524]	GO:0016787;GO:0005524;GO:0000166;GO:0016887;GO:0019903;GO:0019904;GO:0031593;GO:0031625;GO:0035800;GO:0036435;GO:0042288;GO:0042802;GO:0043531;GO:0044389;GO:1904288;GO:1990381;GO:0006302;GO:0006511;GO:0006734;GO:0006914;GO:0006919;GO:0006974;GO:0010498;GO:0010918;GO:0016236;GO:0016567;GO:0018279;GO:0019079;GO:0019985;GO:0030433;GO:0030970;GO:0031334;GO:0032436;GO:0032510;GO:0034214;GO:0034605;GO:…	52371	39756	43039	35805	36154	44269
ENSSSCG00000005298	chr1	235844968	235849058	3261	C9orf131	protein_coding	chromosome 1 C9orf131 homolog [Source:NCBI gene;Acc:100516589]		2	0	0	2	3	0
ENSSSCG00000005303	chr1	235871071	235887996	9619	PIGO	protein_coding	phosphatidylinositol glycan anchor biosynthesis class O [Source:NCBI gene;Acc:100624832]	GO:0006506;GO:0003824;GO:0016772;GO:0051377;GO:0016020;GO:0016021;GO:0016740;GO:0005789	4766	5234	4813	2730	2747	4061
ENSSSCG00000034874	chr1	235871076	235887939	6998	FANCG	protein_coding	FA complementation group G [Source:NCBI gene;Acc:100511060]	GO:0005515;GO:0036297;GO:0043240;GO:0001541;GO:0006974;GO:0007005;GO:0007286;GO:0009314;GO:0005730;GO:0005739;GO:0005829;GO:0005886	3363	3460	3330	2122	2017	2734
ENSSSCG00000039782	chr1	235886982	235894645	5766	STOML2	protein_coding	stomatin like 2 [Source:NCBI gene;Acc:100625031]	GO:0016020;GO:0051020;GO:1901612;GO:0006851;GO:0006874;GO:0007005;GO:0010876;GO:0010918;GO:0032623;GO:0034982;GO:0035710;GO:0042776;GO:0050852;GO:0051259;GO:0090297;GO:1900210;GO:1990046;GO:0001772;GO:0005739;GO:0005743;GO:0005758;GO:0008180;GO:0015629;GO:0019897;GO:0042101;GO:0045121	5187	3605	4734	1992	2526	4101
ENSSSCG00000005301	chr1	235895615	235907128	3748	FAM214B	protein_coding	family with sequence similarity 214 member B [Source:NCBI gene;Acc:100624931]	GO:0005634;	776	1501	997	413	610	621
ENSSSCG00000005305	chr1	235918468	236158244	9806	UNC13B	protein_coding	unc-13 homolog B [Source:NCBI gene;Acc:100621404]	GO:0005509;GO:0007268;GO:0035556;GO:0005543;GO:0019992;GO:0046872;GO:0005886;GO:0030672;GO:0005516;GO:0043195;GO:0042734;GO:0031594;GO:0035249;GO:0016082;GO:0016188;GO:0098831;GO:0017075;GO:0048786;GO:0007528;GO:0016081;GO:0061789;GO:0099525;GO:0030742;GO:0016079;GO:0031914;GO:0043065;GO:0048172;GO:0050714;GO:0060384;GO:0060478;GO:0071333;GO:0090382;GO:1900426;GO:0005794;GO:0005829;GO:0016020;GO:…	1723	3142	1395	1660	1376	2219
ENSSSCG00000018857	chr1	236174714	236175030	317	RF00100	misc_RNA			0	0	0	0	0	0
ENSSSCG00000005307	chr1	236192880	236255307	4264	Unspecified	protein_coding	phospholipid-transporting ATPase FetA-like [Source:NCBI gene;Acc:100156421]	GO:0016021;GO:0000166;GO:0005524;GO:0000287;GO:0015914;GO:0004012;GO:0016020;GO:0005886;GO:0045332;GO:0005794;GO:0007030;GO:0005548;GO:0001669	1	191	175	169	2	314
ENSSSCG00000005308	chr1	236265931	236324128	7465	RUSC2	protein_coding	RUN and SH3 domain containing 2 [Source:NCBI gene;Acc:100158062]	GO:0005515;GO:0017137;GO:0031410	1847	4379	6723	1571	2619	2258
ENSSSCG00000005309	chr1	236322897	236324981	1050	FAM166B	protein_coding	family with sequence similarity 166 member B [Source:NCBI gene;Acc:100156839]		23	14	24	15	17	6
ENSSSCG00000005310	chr1	236341179	236345967	2467	TESK1	protein_coding	testis associated actin remodelling kinase 1 [Source:NCBI gene;Acc:100155632]	GO:0046872;GO:0004672;GO:0005524;GO:0006468;GO:0016301;GO:0016310;GO:0005634;GO:0005737;GO:0004674;GO:0030036;GO:0051496	939	2129	1423	368	489	733
ENSSSCG00000005311	chr1	236345903	236355713	2005	Unspecified	protein_coding	CD72 molecule [Source:NCBI gene;Acc:100038011]	GO:0004888;GO:0005887;GO:0016020;GO:0016021	29	0	4	6	2	11
ENSSSCG00000005312	chr1	236369953	236373335	3197	SIT1	protein_coding	signaling threshold regulating transmembrane adaptor 1 [Source:NCBI gene;Acc:100153191]	GO:0007165;GO:0050863;GO:0043029;GO:0016020;GO:0016021;GO:0005886;GO:0019900	1	0	5	0	1	2
ENSSSCG00000018700	chr1	236380019	236380276	258	RF00030	ribozyme	RNA component of mitochondrial RNA processing endoribonuclease [Source:HGNC Symbol;Acc:HGNC:10031]		2	0	5	0	2	4
ENSSSCG00000005313	chr1	236380141	236383666	1281	CCDC107	protein_coding	coiled-coil domain containing 107 [Source:NCBI gene;Acc:100153992]		260	498	300	158	147	285
ENSSSCG00000005314	chr1	236383925	236387667	1628	ARHGEF39	protein_coding	Rho guanine nucleotide exchange factor 39 [Source:NCBI gene;Acc:100151987]	GO:0005089;GO:0035023;GO:0030335;GO:0005886	844	327	875	629	688	724
ENSSSCG00000005315	chr1	236394326	236400822	1458	CA9	protein_coding	carbonic anhydrase 9 [Source:NCBI gene;Acc:100152792]	GO:0008270;GO:0004089;GO:0016020;GO:0016021;GO:0046872;GO:0002009;GO:0046903;GO:0005886	488	478	363	213	235	337
ENSSSCG00000005316	chr1	236402247	236410905	3922	TPM2	protein_coding	tropomyosin 2 [Source:NCBI gene;Acc:396693]	GO:0051015;GO:0005884;GO:0007015;GO:0003779;GO:0043462;	14378	22132	71638	13478	27505	11416
ENSSSCG00000005317	chr1	236414815	236450945	10500	TLN1	protein_coding	talin 1 [Source:NCBI gene;Acc:100157220]	GO:0007155;GO:0005856;GO:0003779;GO:0005200;GO:0051015;GO:0007016;GO:0001726;GO:0005925;GO:0001786;GO:0005178;GO:0017166;GO:0030274;GO:0035091;GO:0007044;GO:0007229;GO:0030866;GO:0033622	43438	48281	87918	15530	25572	31734
ENSSSCG00000032663	chr1	236415061	236416466	291	Unspecified	protein_coding			1428	1601	2741	515	839	979
ENSSSCG00000005318	chr1	236450573	236456497	2040	CREB3	protein_coding	cAMP responsive element binding protein 3 [Source:NCBI gene;Acc:100142689]	GO:0003700;GO:0006355;GO:0045944;GO:0035497;GO:0030968;GO:0000977;GO:0000978;GO:0000981;GO:0001228;GO:0006990;GO:0090026;GO:1902236;GO:0005634;GO:0005783;GO:0005829	5840	7256	7733	4035	4340	5720
ENSSSCG00000005319	chr1	236455240	236468213	4576	GBA2	protein_coding	glucosylceramidase beta 2 [Source:NCBI gene;Acc:100155655]	GO:0016020;GO:0003824;GO:0004553;GO:0004348;GO:0006680;GO:0016787;GO:0006629;GO:0008152;GO:0005783;GO:0005794;GO:0000139;GO:0005789;GO:0016798;GO:0016021;GO:0007417;GO:0008422;GO:0016139;GO:0046527;GO:0050295;GO:0008203;GO:0008206;GO:0021954;GO:0030259;GO:0030833;GO:0031113;GO:0097035;GO:0005829;GO:0019898;GO:0042406;GO:0090498	3412	4798	3645	1382	2071	2797
ENSSSCG00000005320	chr1	236468295	236474635	3856	RGP1	protein_coding	RGP1 homolog, RAB6A GEF complex partner 1 [Source:NCBI gene;Acc:100154802]	GO:0017137;GO:0042147;GO:0000139;GO:0017112;GO:0034066;GO:0043547;GO:1903363;GO:0005829;GO:0005886;GO:0016020;GO:0032991	705	1315	690	366	519	528
ENSSSCG00000038905	chr1	236472548	236473819	897	MSMP	protein_coding	microseminoprotein, prostate associated [Source:NCBI gene;Acc:100512517]	GO:0005576;GO:0005615;GO:0005737	33	96	40	24	49	18
ENSSSCG00000005322	chr1	236509810	236531594	5840	NPR2	protein_coding	natriuretic peptide receptor 2 [Source:NCBI gene;Acc:100512698]	GO:0016021;GO:0004672;GO:0005524;GO:0006468;GO:0035556;GO:0016849;GO:0009190;GO:0000166;GO:0016020;GO:0005886;GO:0016829;GO:0004383;GO:0006182;GO:0017046;GO:0007168;GO:0007165;GO:0001653;GO:0016941;GO:0042562;GO:0042802;GO:0022414;GO:0051447;GO:0060348;GO:0097011;GO:1900194;GO:0005887	981	1286	1585	812	1001	1158
ENSSSCG00000025842	chr1	236527412	236534451	5105	SPAG8	protein_coding	sperm associated antigen 8 [Source:NCBI gene;Acc:100513194]	GO:0008017;GO:0045944;GO:0005634;GO:0005737	1151	1936	1464	984	1042	1624
ENSSSCG00000005324	chr1	236539348	236551267	2173	FAM221B	protein_coding	family with sequence similarity 221 member B [Source:NCBI gene;Acc:100517694]		127	135	122	113	87	117
ENSSSCG00000005325	chr1	236550823	236583633	3601	TMEM8B	protein_coding	transmembrane protein 8B [Source:NCBI gene;Acc:100518051]	GO:0016021;GO:0016020;GO:0005886	168	264	259	85	98	139
ENSSSCG00000005326	chr1	236586271	236587251	981	Unspecified	protein_coding	olfactory receptor 2S2-like [Source:NCBI gene;Acc:100152003]	GO:0016021;GO:0004984;GO:0007186;GO:0004930;GO:0016020;GO:0007165;GO:0005886;GO:0007608;GO:0050896;GO:0050911	0	0	0	0	0	0
ENSSSCG00000032981	chr1	236596322	236597257	936	Unspecified	protein_coding	olfactory receptor 13J1-like [Source:NCBI gene;Acc:100157239]	GO:0016021;GO:0004984;GO:0007186;GO:0004930;GO:0016020;GO:0007165;GO:0005886;GO:0007608;GO:0050896;GO:0050911	0	0	0	0	0	0
ENSSSCG00000040609	chr1	236605724	236606662	939	Unspecified	protein_coding	olfactory receptor 13J1-like [Source:NCBI gene;Acc:110257045]	GO:0016021;GO:0004984;GO:0007186;GO:0004930;GO:0016020;GO:0007165;GO:0005886;GO:0007608;GO:0050896;GO:0050911	0	0	0	0	0	0
ENSSSCG00000037731	chr1	236615151	236616089	939	Unspecified	protein_coding	olfactory receptor 13J1-like [Source:NCBI gene;Acc:110257046]	GO:0016021;GO:0004984;GO:0007186;GO:0004930;GO:0016020;GO:0007165;GO:0005886;GO:0007608;GO:0050896;GO:0050911	0	0	0	0	0	0
ENSSSCG00000033771	chr1	236624582	236625514	933	Unspecified	protein_coding	olfactory receptor 13J1-like [Source:NCBI gene;Acc:110257048]	GO:0016021;GO:0004984;GO:0007186;GO:0004930;GO:0016020;GO:0007165;GO:0005886;GO:0007608;GO:0050896;GO:0050911	0	0	0	0	0	0
ENSSSCG00000035548	chr1	236633786	236634721	936	Unspecified	protein_coding	olfactory receptor 13J1-like [Source:NCBI gene;Acc:100518591]	GO:0016021;GO:0004984;GO:0007186;GO:0004930;GO:0016020;GO:0007165;GO:0005886;GO:0007608;GO:0050896;GO:0050911	0	0	0	0	0	0
ENSSSCG00000035720	chr1	236670604	236670960	357	HRCT1	protein_coding	histidine rich carboxyl terminus 1 [Source:NCBI gene;Acc:110255862]	GO:0016020;GO:0016021	3	3	14	0	3	2
ENSSSCG00000035872	chr1	236675858	236676277	249	SPAAR	protein_coding	small regulatory polypeptide of amino acid response [Source:HGNC Symbol;Acc:HGNC:27244]	GO:0016020;GO:0016021;GO:0043416;GO:0071230;GO:1904262;GO:0031902;GO:0046611;GO:1905103	7	8	15	0	2	11
ENSSSCG00000039114	chr1	236709676	236710632	957	OR2S2	protein_coding	olfactory receptor 2S2 [Source:NCBI gene;Acc:100519461]	GO:0016021;GO:0004984;GO:0007186;GO:0004930;GO:0016020;GO:0007165;GO:0005886;GO:0007608;GO:0050896;GO:0050911	0	0	0	0	0	0
ENSSSCG00000005335	chr1	236727629	236728585	957	Unspecified	protein_coding	olfactory receptor 13C7-like [Source:NCBI gene;Acc:100514941]	GO:0016021;GO:0004984;GO:0007186;GO:0004930;GO:0016020;GO:0007165;GO:0005886;GO:0007608;GO:0050896;GO:0050911	0	0	0	0	0	0
ENSSSCG00000032347	chr1	236734527	236734757	195	Unspecified	protein_coding			0	0	0	0	0	0
ENSSSCG00000033446	chr1	236741236	236742192	957	Unspecified	protein_coding	olfactory receptor 13C7 [Source:NCBI gene;Acc:100513390]	GO:0016021;GO:0004984;GO:0007186;GO:0004930;GO:0016020;GO:0007165;GO:0005886;GO:0007608;GO:0050896;GO:0050911	0	0	0	0	0	0
ENSSSCG00000024183	chr1	236749793	236749893	101	RF00026	snRNA			0	0	0	0	0	0
ENSSSCG00000037273	chr1	236762533	236763485	951	Unspecified	pseudogene			0	0	0	0	0	0
ENSSSCG00000038365	chr1	236783411	236784363	951	Unspecified	pseudogene			0	0	0	0	0	0
ENSSSCG00000039737	chr1	236793099	236793229	131	RF00265	snoRNA			0	0	0	0	0	0
ENSSSCG00000034362	chr1	236799771	236800728	957	Unspecified	pseudogene			0	0	0	0	0	0
ENSSSCG00000005338	chr1	236821390	236898276	4451	RECK	protein_coding	reversion inducing cysteine rich protein with kazal motifs [Source:NCBI gene;Acc:100519638]	GO:0005515;GO:0008191;GO:0060828;GO:0001944;GO:1904684;GO:0005886;GO:0030198;GO:0004866;GO:0017147;GO:1904928;GO:0001955;GO:0007566;GO:0030336;GO:0035115;GO:0045765;GO:0060070;GO:0090210;GO:0090263;GO:1990909	187	389	248	294	382	199
ENSSSCG00000036384	chr1	236850627	236850703	77	RF02275	misc_RNA			0	2	1	0	0	0
ENSSSCG00000031236	chr1	236919967	236947125	5153	GLIPR2	protein_coding	GLI pathogenesis related 2 [Source:NCBI gene;Acc:100515356]	GO:0005576;GO:0042803;GO:0010634;GO:0010718;GO:0070374;GO:0000139	2977	3375	4162	2548	2674	2401
ENSSSCG00000005340	chr1	236948636	236950402	1767	CCIN	protein_coding	calicin [Source:NCBI gene;Acc:100515522]	GO:0005515	11	11	12	4	4	7
ENSSSCG00000037131	chr1	236971230	236994860	3000	CLTA	protein_coding	clathrin light chain A [Source:NCBI gene;Acc:100187581]	GO:0005198;GO:0006886;GO:0016192;GO:0030130;GO:0030132;GO:0016020;GO:0005905;GO:0030659;GO:0031410;GO:0032050;GO:0048268;GO:0030118;GO:0071439	8202	6791	7003	4978	5534	7455
ENSSSCG00000037468	chr1	236998757	237065767	5020	GNE	protein_coding	glucosamine (UDP-N-acetyl)-2-epimerase/N-acetylmannosamine kinase [Source:NCBI gene;Acc:641344]	GO:0004553;GO:0006047;GO:0016853;GO:0016301;GO:0016310;GO:0016740;GO:0046835;GO:0008761;GO:0009384	1191	2203	1059	1074	1026	1868
ENSSSCG00000040633	chr1	237002400	237002483	84	RF00001	rRNA			3	0	2	0	0	0
ENSSSCG00000005343	chr1	237111008	237240348	5794	RNF38	protein_coding	ring finger protein 38 [Source:NCBI gene;Acc:100519814]	;GO:0004842;GO:0016567;GO:0005634;GO:0005654	5376	5810	6656	9151	7872	8982
ENSSSCG00000005344	chr1	237316398	237440387	6224	MELK	protein_coding	maternal embryonic leucine zipper kinase [Source:NCBI gene;Acc:100519998]	GO:0004672;GO:0005524;GO:0006468;GO:0004674;GO:0000166;GO:0016301;GO:0016310;GO:0016740;GO:0018108;GO:0004715;GO:0005509;GO:0006915;GO:0008283;GO:0008631;GO:0043065;GO:0046777;GO:0061351;GO:0005737;GO:0005886;GO:0005938;GO:0005634;GO:0035556	3537	1050	1985	4198	3733	3858
ENSSSCG00000036086	chr1	237575059	237785158	9040	PAX5	protein_coding	paired box 5 [Source:NCBI gene;Acc:100520167]	GO:0006355;GO:0003677;GO:0005634;GO:0007275;GO:0000978;GO:0001228;GO:0003700;GO:0000122;GO:0007568;GO:0021670;GO:0021987;GO:0030534;GO:0035914;GO:0045944;GO:0048701;GO:0051573;GO:0001650;GO:0005654;GO:0005829;GO:0043231	1	4	1	0	1	0
ENSSSCG00000019860	chr1	237706122	237706223	102	RF00026	snRNA			0	0	0	0	0	0
ENSSSCG00000005346	chr1	237820363	238069534	4246	ZCCHC7	protein_coding	zinc finger CCHC-type containing 7 [Source:NCBI gene;Acc:100520354]	GO:0008270;GO:0003676;GO:0005730;GO:0005829	526	725	517	835	660	939
ENSSSCG00000035910	chr1	237927796	237928471	576	Unspecified	protein_coding		GO:0015031;GO:0006886;GO:0016192;GO:0030117;GO:0016020	0	0	0	1	0	0
ENSSSCG00000005349	chr1	238139729	238151681	1358	GRHPR	protein_coding	glyoxylate and hydroxypyruvate reductase [Source:NCBI gene;Acc:100154014]	GO:0055114;GO:0016616;GO:0051287;GO:0016491;GO:0005829;GO:0008465;GO:0016618;GO:0030267;GO:0042803;GO:0070402;GO:0007588;GO:0046487;GO:0051259;GO:0005737	2219	1978	2213	536	783	1576
ENSSSCG00000036340	chr1	238153168	238177461	4684	ZBTB5	protein_coding	zinc finger and BTB domain containing 5 [Source:NCBI gene;Acc:110255881]	GO:0003676;GO:0005515;GO:0000977;GO:0001227;GO:0000122;GO:0005634	277	753	765	406	285	571
ENSSSCG00000020185	chr1	238167207	238167317	111	RF00026	snRNA			0	0	0	0	0	0
ENSSSCG00000005347	chr1	238197666	238220520	2740	POLR1E	protein_coding	RNA polymerase I subunit E [Source:NCBI gene;Acc:100156445]	GO:0005634;GO:0003677;GO:0003899;GO:0006351;GO:0001179;GO:0001188;GO:0001650;GO:0005730;GO:0005736	2058	1241	1484	1304	1389	1726
ENSSSCG00000005350	chr1	238232858	238308626	4601	FBXO10	protein_coding	F-box protein 10 [Source:NCBI gene;Acc:100624516]	GO:0005515;GO:0005737;GO:0006511;GO:0042981;GO:0016567;GO:0004842	245	191	281	98	136	156
ENSSSCG00000033212	chr1	238326391	238333060	3075	Unspecified	protein_coding	translocase of outer mitochondrial membrane 5 [Source:NCBI gene;Acc:100520533]	GO:0005742	4999	1606	2700	2621	2900	3390
ENSSSCG00000005352	chr1	238348235	238515256	9449	FRMPD1	protein_coding	FERM and PDZ domain containing 1 [Source:NCBI gene;Acc:100153190]	GO:0005515;GO:0005856;GO:0005886;GO:0005938;GO:0008277;GO:0090150;GO:0032991	109	11	2	18	17	28
ENSSSCG00000005354	chr1	238516042	238537149	3676	TRMT10B	protein_coding	tRNA methyltransferase 10B [Source:NCBI gene;Acc:100153604]	;GO:0005634;GO:0005829;GO:0016740;GO:0008168;GO:0032259;GO:0005739;GO:0030488;GO:0005654;GO:0000049;GO:0009019;GO:0090646	696	1093	676	1234	958	863
ENSSSCG00000005355	chr1	238536405	238541542	1439	EXOSC3	protein_coding	exosome component 3 [Source:NCBI gene;Acc:100152421]	GO:0003723;GO:0000178;GO:0034427;GO:0034475;GO:0071051;GO:0000176;GO:0000177;GO:0000467;GO:0071035;GO:0071038;GO:0043928;GO:0071034;GO:0071049;GO:0006364;GO:0045006;GO:0045190;GO:0045830;GO:0005634;GO:0005654;GO:0005730;GO:0005737;GO:0035327	776	485	479	662	662	735
ENSSSCG00000005356	chr1	238567589	238628415	1792	DCAF10	protein_coding	DDB1 and CUL4 associated factor 10 [Source:NCBI gene;Acc:100157661]	GO:0005515;GO:0080008	987	1383	1087	1562	1420	1433
ENSSSCG00000032554	chr1	238641670	238642785	1116	Unspecified	protein_coding	solute carrier family 25 member 51 [Source:NCBI gene;Acc:100157218]	GO:0016020;GO:0016021	1144	1147	1159	1699	1439	1516
ENSSSCG00000005358	chr1	238680810	238826387	2734	Unspecified	protein_coding	SH2 domain containing adaptor protein B [Source:NCBI gene;Acc:100153587]	GO:0007165;GO:0005070;GO:0009967;GO:0001784;GO:0001568;GO:0006469;GO:0030097;GO:0042100;GO:0045624;GO:0045931;GO:0048514;GO:0050852;GO:0071425;GO:1900194	2209	2340	2482	641	1153	1684
ENSSSCG00000005361	chr1	239109809	239114730	2840	ALDH1B1	protein_coding	aldehyde dehydrogenase 1 family member B1 [Source:NCBI gene;Acc:100156278]	GO:0055114;GO:0016491;GO:0016620;GO:0004029;GO:0005654;GO:0005739;GO:0043231	1990	826	1413	1024	944	1731
ENSSSCG00000005360	chr1	239118908	239136411	4403	IGFBPL1	protein_coding	insulin like growth factor binding protein like 1 [Source:NCBI gene;Acc:100155070]	GO:0005576;GO:0005515;GO:0005520;GO:0001558;GO:0071228;GO:0005615	1	0	0	1	0	0
ENSSSCG00000040711	chr1	239152051	239202703	3294	Unspecified	protein_coding	stimulated by retinoic acid gene 6 protein-like [Source:NCBI gene;Acc:102168060]	GO:0016020;GO:0016021;GO:0034633;GO:0071939;GO:0005886	25	10	22	13	3	34
ENSSSCG00000039451	chr1	239174714	239177227	849	Unspecified	protein_coding			19	14	19	24	8	28
ENSSSCG00000025655	chr1	239209387	239251317	4766	Unspecified	protein_coding			18	21	15	7	2	6
ENSSSCG00000005364	chr1	239281648	239368567	3979	TDRD7	protein_coding	tudor domain containing 7 [Source:NCBI gene;Acc:100152652]	GO:0003729;GO:0002089;GO:0010608;GO:0070306;GO:0035770;	1230	2475	1402	1737	1571	2054
ENSSSCG00000023010	chr1	239375160	239467763	3124	TMOD1	protein_coding	tropomodulin 1 [Source:NCBI gene;Acc:100316850]	GO:0005523;GO:0051694;GO:0051015;GO:0003779;GO:0006936;GO:0008344;GO:0030239;GO:0070307;GO:0005865;GO:0005884;GO:0008180;GO:0016020;GO:0030016;GO:0030017;GO:0030863	41	97	37	50	104	111
ENSSSCG00000005367	chr1	239466589	239492883	4813	TSTD2	protein_coding	thiosulfate sulfurtransferase like domain containing 2 [Source:NCBI gene;Acc:100522417]	GO:0016740;GO:0006936;GO:0005865;GO:0005523;GO:0030239;GO:0030016	5707	8523	6114	6593	5992	6852
ENSSSCG00000005366	chr1	239492573	239543924	3783	NCBP1	protein_coding	nuclear cap binding protein subunit 1 [Source:NCBI gene;Acc:106509205]	GO:0005515;GO:0003723;GO:0045292;GO:0016070;GO:0051028;GO:0000339;GO:0005846;GO:0005634;GO:0000184;GO:0050684;GO:0006406;GO:0000340;GO:0000245;GO:0006370;GO:0006446;GO:0030307;GO:0031442;GO:0048026;GO:0098789;GO:1905216;GO:0005654;GO:0005739;GO:0005829;GO:0005845;GO:0034518;GO:1990904	5358	3475	4118	6627	6226	6085
ENSSSCG00000005368	chr1	239532272	239568649	4337	XPA	protein_coding	XPA, DNA damage recognition and repair factor [Source:NCBI gene;Acc:100522779]	GO:0005634;GO:0003684;GO:0006289;GO:0006284;GO:1901255;GO:0000110;GO:0033683;GO:0019904;GO:0042803;GO:0000715;GO:0006281;GO:0006979;GO:0008630;GO:0009411;GO:0009636;GO:0009650;GO:0010506;GO:0034504;GO:0035264;GO:0070914;GO:0005662;GO:0045171	296	546	342	640	447	502
ENSSSCG00000005369	chr1	239727855	239728976	1122	FOXE1	protein_coding	forkhead box E1 [Source:NCBI gene;Acc:100157892]	GO:0003700;GO:0043565;GO:0006355;GO:0003677;GO:0005634;GO:0000981;GO:0030154;GO:0006357;GO:0009653;GO:0006590;GO:0016477;GO:0030878;GO:0031069;GO:0045893;GO:0048538;GO:0048562;GO:0060021;GO:0060022;GO:0060023;GO:0060465;GO:1904888	3	20	1	3	2	2
ENSSSCG00000005370	chr1	239768203	239786932	2226	TRMO	protein_coding	tRNA methyltransferase O [Source:NCBI gene;Acc:100156700]	GO:0032259;GO:0030488;GO:0016430	594	863	457	410	379	745
ENSSSCG00000005371	chr1	239789133	239842595	4335	HEMGN	protein_coding	hemogen [Source:NCBI gene;Acc:100155492]	GO:0030154;GO:0005654;GO:0045667	34	187	64	76	44	53
ENSSSCG00000005373	chr1	239842418	239918286	3517	NANS	protein_coding	acidic nuclear phosphoprotein 32 family member B [Source:NCBI gene;Acc:100152263]	GO:0005515;GO:0005634;GO:0042393;GO:0003824;GO:0016051;GO:0047444;GO:0005829	23676	10803	16737	20703	17543	24851
ENSSSCG00000033222	chr1	239912128	239945002	7989	TRIM14	protein_coding	tripartite motif containing 14 [Source:NCBI gene;Acc:100151834]	GO:0008270;GO:0005515;GO:0032897;GO:0045087;GO:0051091;GO:0051092	638	424	516	647	654	903
ENSSSCG00000005375	chr1	239945893	240000961	5938	CORO2A	protein_coding	coronin 2A [Source:NCBI gene;Acc:100511910]	GO:0005515;GO:0051015;GO:0017053	588	582	232	399	335	349
ENSSSCG00000005376	chr1	240004944	240049734	2643	TBC1D2	protein_coding	TBC1 domain family member 2 [Source:NCBI gene;Acc:100512084]	GO:0006886;GO:0005096;GO:0017137;GO:0090630;GO:0045296;GO:0043547;GO:0005634;GO:0005829;GO:0030054;GO:0031410	535	1557	449	262	266	588
ENSSSCG00000027558	chr1	240107466	240496230	5616	GABBR2	protein_coding	gamma-aminobutyric acid type B receptor subunit 2 [Source:NCBI gene;Acc:100511175]	GO:0016021;GO:0007186;GO:0004930;GO:0004965;GO:0016020;GO:0007165;GO:0005886;GO:0007214;GO:0038039;GO:0046982;GO:0005737;GO:0005887;GO:0043005;GO:1902710	48	9	51	13	30	53
ENSSSCG00000005378	chr1	240527611	240584918	3246	ANKS6	protein_coding	ankyrin repeat and sterile alpha motif domain containing 6 [Source:NCBI gene;Acc:100152629]	GO:0005515	710	699	995	275	334	615
ENSSSCG00000005379	chr1	240595433	240641043	1780	GALNT12	protein_coding	polypeptide N-acetylgalactosaminyltransferase 12 [Source:NCBI gene;Acc:100512452]	GO:0030246;GO:0016020;GO:0016021;GO:0016740;GO:0016757;GO:0006486;GO:0005794;GO:0000139	703	358	365	334	270	651
ENSSSCG00000005380	chr1	240710270	240829204	6104	COL15A1	protein_coding	collagen type XV alpha 1 chain [Source:NCBI gene;Acc:100620394]	GO:0007155;GO:0005198;GO:0005604;GO:0005581;GO:0005615;GO:0031012;GO:0030198;GO:0062023;GO:0005201;GO:0030020	1115	1128	4571	1165	1324	702
ENSSSCG00000005382	chr1	240842698	240918536	6184	TGFBR1	protein_coding	transforming growth factor beta receptor 1 [Source:NCBI gene;Acc:396665]	GO:0016020;GO:0004672;GO:0005524;GO:0006468;GO:0004675;GO:0007178;GO:0000166;GO:0004674;GO:0016301;GO:0016310;GO:0016021;GO:0016740;GO:0005024;GO:0005025;GO:0005102;GO:0005114;GO:0019838;GO:0046332;GO:0050431;GO:0070411;GO:0000186;GO:0001501;GO:0001525;GO:0001701;GO:0001822;GO:0001824;GO:0001837;GO:0001937;GO:0002088;GO:0003222;GO:0003223;GO:0006355;GO:0007165;GO:0007179;GO:0007507;GO:0008284;GO:…	4609	7495	6465	12038	8702	6625
ENSSSCG00000005383	chr1	240979603	240984817	2008	ALG2	protein_coding	ALG2 alpha-1,3/1,6-mannosyltransferase [Source:NCBI gene;Acc:100113423]	GO:0006486;GO:0004378;GO:0016740;GO:0016757;GO:0097502;GO:0005783;GO:0006490;GO:0000033;GO:0046982;GO:0047485;GO:0048306;GO:0006488;GO:0033577;GO:0051592;GO:0005634;GO:0005737;GO:0005829;GO:0015629;GO:0016020;GO:0048471	2019	2787	2009	2004	2263	3037
ENSSSCG00000038914	chr1	240985158	240993455	2354	SEC61B	protein_coding	Sec61 translocon beta subunit [Source:NCBI gene;Acc:100511362]	GO:0006886;GO:0005784;GO:0016020;GO:0016021;GO:0005783;GO:0015031;GO:0005086;GO:0015450;GO:0006616;GO:0048408;GO:0030433;GO:0030970;GO:0031204;GO:0031205	5318	6215	6019	3686	3950	5393
ENSSSCG00000031523	chr1	241119788	241119919	132	Unspecified	misc_RNA			0	0	0	0	0	0
ENSSSCG00000038054	chr1	241130162	241130280	119	Unspecified	misc_RNA			0	0	0	0	0	0
ENSSSCG00000005385	chr1	241569830	241613629	7755	NR4A3	protein_coding	nuclear receptor subfamily 4 group A member 3 [Source:NCBI gene;Acc:397479]	GO:0008270;GO:0003700;GO:0043565;GO:0006355;GO:0005634;GO:0003677;GO:0004879;GO:0003707;GO:0000978;GO:0046872;GO:0030522;GO:0043401;GO:0042629;GO:0000977;GO:0005667;GO:0035259;GO:0071376;GO:0001223;GO:0001228;GO:0019901;GO:0035035;GO:0035497;GO:0000122;GO:0001707;GO:0007369;GO:0007411;GO:0009444;GO:0010828;GO:0021766;GO:0030534;GO:0032765;GO:0035726;GO:0038097;GO:0042472;GO:0042542;GO:0043066;GO:…	15	54	9	22	29	20
ENSSSCG00000005386	chr1	241657506	241764960	5315	STX17	protein_coding	syntaxin 17 [Source:NCBI gene;Acc:100157063]	GO:0016020;GO:0006888;GO:0006886;GO:0016192;GO:0005484;GO:0000149;GO:0097111;GO:0097352;GO:0016021;GO:0000421;GO:0006906;GO:0048278;GO:0012505;GO:0031201;GO:0005623;GO:0005737;GO:0061025;GO:0019903;GO:0007030;GO:0016240;GO:0034497;GO:0005739;GO:0005776;GO:0005789;GO:0005793;GO:0030897;GO:0044233	641	786	737	1195	1169	1048
ENSSSCG00000040634	chr1	241786194	241897664	4332	ERP44	protein_coding	endoplasmic reticulum protein 44 [Source:NCBI gene;Acc:100192437]	GO:0045454;GO:0005623;GO:0003756;GO:0006457;GO:0006986;GO:0009100;GO:0034976;GO:0005788;GO:0005789;GO:0005793;GO:0009986	4463	7442	4526	6324	5847	6897
ENSSSCG00000020659	chr1	241875085	241875456	315	Unspecified	protein_coding		GO:0004867;GO:0010951	0	0	0	0	0	0
ENSSSCG00000005388	chr1	241897685	242059050	6160	INVS	protein_coding	inversin [Source:NCBI gene;Acc:100155489]	GO:0005515;GO:0090090	1546	2809	2373	2165	1932	2745
ENSSSCG00000005389	chr1	242058041	242120675	3223	TEX10	protein_coding	testis expressed 10 [Source:NCBI gene;Acc:100157099]	GO:0071339;GO:0097344;	2609	1675	1789	2875	2540	2370
ENSSSCG00000005391	chr1	242167116	242311005	6120	MSANTD3-TMEFF1	protein_coding	Myb/SANT DNA binding domain containing 3 [Source:NCBI gene;Acc:100513775]	GO:0003677;GO:0042802;GO:0005515;GO:0016020;GO:0016021	1140	940	838	1029	1041	978
ENSSSCG00000037954	chr1	242259719	242320056	5131	CAVIN4	protein_coding	caveolae associated protein 4 [Source:NCBI gene;Acc:100620754]	GO:0035023;GO:0010468;GO:0045944;GO:0005737;GO:0005886;GO:0005901;GO:0030018	256	221	110	260	253	147
ENSSSCG00000031353	chr1	242626132	242626785	222	Unspecified	protein_coding		GO:0019887;GO:0005956;GO:0045859	0	0	0	0	0	0
ENSSSCG00000005393	chr1	242682263	243023018	3437	PLPPR1	protein_coding	phospholipid phosphatase related 1 [Source:NCBI gene;Acc:100154648]	GO:0007399;GO:0016020;GO:0016021;GO:0005887;GO:0006644;GO:0016791;GO:0042577;GO:0046839;GO:0008195;GO:0005654	15	4	9	4	1	3
ENSSSCG00000019160	chr1	242745731	242745841	111	RF00001	rRNA			0	0	0	0	0	0
ENSSSCG00000038171	chr1	242978615	243050442	6396	Unspecified	protein_coding	acyl-coenzyme A amino acid N-acyltransferase 2 [Source:NCBI gene;Acc:100515185]	GO:0016790;GO:0006637	2	0	0	3	2	2
ENSSSCG00000005398	chr1	243035154	243039581	1281	Unspecified	protein_coding	acyl-coenzyme A amino acid N-acyltransferase 2-like [Source:NCBI gene;Acc:110255172]	GO:0016790;GO:0006637;GO:0006631;GO:0047617;GO:0005777	0	0	0	0	0	0
ENSSSCG00000035245	chr1	243061699	243084287	1300	BAAT	protein_coding	bile acid-CoA:amino acid N-acyltransferase-like [Source:NCBI gene;Acc:102158534]	GO:0016790;GO:0006637;GO:0016410;GO:0047963;GO:0052815;GO:0052816;GO:0052817;GO:0002152;GO:0006544;GO:0006699;GO:0008206;GO:0019530;GO:0005777;GO:0005829	0	0	0	2	0	2
ENSSSCG00000027974	chr1	243100362	243106781	2623	Unspecified	protein_coding	mitochondrial ribosomal protein L50 [Source:NCBI gene;Acc:100515004]	GO:0005739	1749	897	1253	1472	1403	1520
ENSSSCG00000034239	chr1	243106986	243118344	3649	ZNF189	protein_coding	zinc finger protein 189 [Source:NCBI gene;Acc:100515357]	GO:0006355;GO:0003676;GO:0005622;GO:0046872	451	747	609	936	664	830
ENSSSCG00000038300	chr1	243126564	243141422	4015	ALDOB	protein_coding	aldolase, fructose-bisphosphate B [Source:NCBI gene;Acc:100515523]	GO:0003824;GO:0006096;GO:0004332;GO:0016829;GO:0008092;GO:0042802;GO:0051117;GO:0061609;GO:0070061;GO:0006000;GO:0006116;GO:0030388;GO:0032781;GO:0070072;GO:0005815;GO:0034451	9	0	3	1	1	9
ENSSSCG00000033105	chr1	243170399	243170636	238	RF00100	misc_RNA			1	1	2	1	1	3
ENSSSCG00000029687	chr1	243170765	243190249	4662	TMEM246	protein_coding	transmembrane protein 246 [Source:NCBI gene;Acc:100621832]	GO:0016020;GO:0016021	901	454	658	547	684	909
ENSSSCG00000020231	chr1	243187915	243188019	105	RF00026	snRNA			0	0	0	0	0	0
ENSSSCG00000005399	chr1	243225719	243254557	4303	RNF20	protein_coding	ring finger protein 20 [Source:NCBI gene;Acc:100154259]	GO:0004842;GO:0010390;GO:0005634;GO:0046872;GO:0016740;GO:0016567;GO:0006325;GO:0002039;GO:0003682;GO:0003713;GO:0003730;GO:0031625;GO:0042393;GO:0000209;GO:0006355;GO:0006511;GO:0016574;GO:0030336;GO:0031062;GO:0033523;GO:0045893;GO:1900364;GO:2001168;GO:0000151;GO:0005654;GO:0005730;GO:0033503	1981	2328	2011	2967	2231	2496
ENSSSCG00000005400	chr1	243259495	243415923	8441	GRIN3A	protein_coding	glutamate ionotropic receptor NMDA type subunit 3A [Source:NCBI gene;Acc:100153054]	GO:0016020;GO:0005216;GO:0006811;GO:0038023;GO:0004970;GO:0016021;GO:0005886;GO:0060078;GO:0030054;GO:0045202;GO:0045211;GO:0034220;GO:0070588;GO:0035235;GO:0004972;GO:0005262;GO:0016594;GO:0042802;GO:1904315;GO:0006816;GO:0016358;GO:0045471;GO:0060134;GO:2000300;GO:0017146;GO:0043005;GO:0043025;GO:0098978	0	0	1	0	0	2
ENSSSCG00000005401	chr1	244396803	244400960	1287	Unspecified	protein_coding		GO:0005200;GO:0007010	0	0	0	0	0	0
ENSSSCG00000005403	chr1	245409591	245475909	11069	SMC2	protein_coding	structural maintenance of chromosomes 2 [Source:NCBI gene;Acc:100517138]	GO:0005524;GO:0005515;GO:0005694;GO:0051276;GO:0005634;GO:0003697;GO:0046982;GO:0007076;GO:0010032;GO:0045132;GO:0051383;GO:0000228;GO:0000793;GO:0000796;GO:0005730;GO:0005737	6645	3081	5940	15096	11921	10270
ENSSSCG00000039237	chr1	245605046	245607285	2112	Unspecified	protein_coding			0	0	0	0	0	0
ENSSSCG00000028838	chr1	245828859	245829797	939	Unspecified	protein_coding	olfactory receptor 13F1 [Source:NCBI gene;Acc:100518052]	GO:0016021;GO:0004984;GO:0007186;GO:0004930;GO:0016020;GO:0007165;GO:0005887;GO:0005886;GO:0007608;GO:0050896;GO:0050911;GO:0007188;GO:0014059;GO:0001591;GO:0004935;GO:0035240;GO:0001963;GO:0007195;GO:0042493;GO:0048148;GO:0071880	0	0	0	0	0	0
ENSSSCG00000026768	chr1	245856180	245857133	954	Unspecified	protein_coding	olfactory receptor 13C4 [Source:NCBI gene;Acc:100152911]	GO:0016021;GO:0004984;GO:0007186;GO:0004930;GO:0016020;GO:0007165;GO:0005886;GO:0007608;GO:0050896;GO:0050911	0	0	0	0	0	0
ENSSSCG00000026865	chr1	245898079	245899110	1032	Unspecified	protein_coding	olfactory receptor 13C3 [Source:NCBI gene;Acc:100157720]	GO:0016021;GO:0004984;GO:0007186;GO:0004930;GO:0016020;GO:0007165;GO:0005886;GO:0007608;GO:0050896;GO:0050911	0	0	0	0	0	0
ENSSSCG00000031355	chr1	245919766	245920725	960	OR13C8	protein_coding	olfactory receptor 13C8 [Source:NCBI gene;Acc:100152489]	GO:0016021;GO:0004984;GO:0007186;GO:0004930;GO:0016020;GO:0007165;GO:0005886;GO:0007608;GO:0050896;GO:0050911	0	0	0	0	0	0
ENSSSCG00000005413	chr1	245942177	245943127	951	Unspecified	protein_coding	olfactory receptor 13D1-like [Source:NCBI gene;Acc:100520168]	GO:0016021;GO:0004984;GO:0007186;GO:0004930;GO:0016020;GO:0007165;GO:0005886;GO:0007608;GO:0050896;GO:0050911	0	0	0	0	0	0
ENSSSCG00000030554	chr1	245944812	245945768	957	Unspecified	protein_coding	olfactory receptor 13F1-like [Source:NCBI gene;Acc:100153672]	GO:0016021;GO:0004984;GO:0007186;GO:0004930;GO:0016020;GO:0007165;GO:0005887;GO:0005886;GO:0007608;GO:0050896;GO:0050911;GO:0007188;GO:0014059;GO:0001591;GO:0004935;GO:0035240;GO:0001963;GO:0007195;GO:0042493;GO:0048148;GO:0071880	0	0	0	0	0	0
ENSSSCG00000039260	chr1	245962270	245963244	975	Unspecified	protein_coding	olfactory receptor 13C2-like [Source:NCBI gene;Acc:100154900]	GO:0016021;GO:0004984;GO:0007186;GO:0004930;GO:0016020;GO:0007165;GO:0005886;GO:0007608;GO:0050896;GO:0050911	0	0	0	1	0	0
ENSSSCG00000038546	chr1	245974968	245975921	954	Unspecified	protein_coding	olfactory receptor 13C2 [Source:NCBI gene;Acc:100739708]	GO:0016021;GO:0004984;GO:0007186;GO:0004930;GO:0016020;GO:0007165;GO:0005886;GO:0007608;GO:0050896;GO:0050911	0	0	0	0	0	0
ENSSSCG00000032211	chr1	245985341	245986294	954	Unspecified	protein_coding	olfactory receptor 13C9 [Source:NCBI gene;Acc:100739672]	GO:0016021;GO:0004984;GO:0007186;GO:0004930;GO:0016020;GO:0007165;GO:0005886;GO:0007608;GO:0050896;GO:0050911	0	0	0	0	0	0
ENSSSCG00000035714	chr1	246009987	246010945	957	Unspecified	pseudogene			0	0	0	0	0	0
ENSSSCG00000036043	chr1	246034382	246035326	591	Unspecified	protein_coding		GO:0016021;GO:0004984;GO:0007186;GO:0016020;GO:0007165;GO:0050911	0	0	0	0	0	0
ENSSSCG00000005419	chr1	246062056	246062988	933	Unspecified	protein_coding	olfactory receptor 13D1 [Source:NCBI gene;Acc:100739563]	GO:0016021;GO:0004984;GO:0007186;GO:0004930;GO:0016020;GO:0007165;GO:0005886;GO:0007608;GO:0050896;GO:0050911	0	0	0	0	0	0
ENSSSCG00000005420	chr1	246078545	246079489	945	Unspecified	protein_coding	olfactory receptor 13D1-like [Source:NCBI gene;Acc:100739528]	GO:0016021;GO:0004984;GO:0007186;GO:0004930;GO:0016020;GO:0007165;GO:0005886;GO:0007608;GO:0050896;GO:0050911	0	0	0	0	0	0
ENSSSCG00000035397	chr1	246086229	246086837	567	Unspecified	protein_coding	ras-related protein R-Ras2 [Source:NCBI gene;Acc:100155308]	GO:0016020;GO:0003924;GO:0005525;GO:0007165;GO:0000166	8	9	6	5	5	2
ENSSSCG00000005424	chr1	246104810	246140406	5252	Unspecified	protein_coding	protein NipSnap homolog 3A [Source:NCBI gene;Acc:100154081]	GO:0005739;	2470	2673	2944	3558	3320	3888
ENSSSCG00000005423	chr1	246147515	246257380	6789	ABCA1	protein_coding	ATP binding cassette subfamily A member 1 [Source:NCBI gene;Acc:100152112]	GO:0016021;GO:0005524;GO:0055085;GO:0016887;GO:0042626;GO:0000166;GO:0016020;GO:0098656;GO:0099131;GO:0017127;GO:0033700;GO:0043231;GO:0005319;GO:0006869;GO:0090554;GO:0005102;GO:0005548;GO:0008509;GO:0019905;GO:0031267;GO:0034185;GO:0034186;GO:0034188;GO:0051117;GO:0090556;GO:0002790;GO:0006497;GO:0006911;GO:0007040;GO:0007186;GO:0007189;GO:0008203;GO:0010875;GO:0016197;GO:0032367;GO:0032489;GO:…	2651	7162	4665	2833	3585	3466
ENSSSCG00000005425	chr1	246548367	246760899	5303	SLC44A1	protein_coding	solute carrier family 44 member 1 [Source:NCBI gene;Acc:100152140]	GO:0016020;GO:0016021;GO:0015220;GO:0015871;GO:0005654;GO:0005739	4617	3495	3823	5305	4457	7488
ENSSSCG00000037776	chr1	246620326	246654439	141	Unspecified	protein_coding			0	0	0	0	0	0
ENSSSCG00000005426	chr1	246768147	246849032	7071	FSD1L	protein_coding	fibronectin type III and SPRY domain containing 1 like [Source:NCBI gene;Acc:100521765]	GO:0005622;GO:0005515	109	300	171	480	294	259
ENSSSCG00000005427	chr1	246853197	246916647	6230	FKTN	protein_coding	fukutin [Source:NCBI gene;Acc:100521942]	;GO:0006493;GO:0008285;GO:0035269;GO:0046329;GO:0005634;GO:0005783;GO:0005794;GO:0005801;GO:0030173	1672	1603	2041	3553	2978	3623
ENSSSCG00000037867	chr1	246941685	246941963	279	TAL2	protein_coding	TAL bHLH transcription factor 2 [Source:NCBI gene;Acc:100154895]	GO:0046983;GO:0009791;GO:0021794;GO:0030901;GO:0035264	0	0	0	0	0	0
ENSSSCG00000039896	chr1	246973415	247029044	6373	TMEM38B	protein_coding	transmembrane protein 38B [Source:NCBI gene;Acc:100153669]	GO:0016020;GO:0005261;GO:0015672;GO:0016021;GO:0001503;GO:0007029;GO:0008654;GO:0010881;GO:0014808;GO:0030282;GO:0048286;GO:0051209;GO:0060348;GO:0060487;GO:0061033;GO:0070278;GO:0071313;GO:1903514;GO:0005783	1004	614	550	882	954	1308
ENSSSCG00000020046	chr1	247043622	247043725	104	RF00026	snRNA			0	0	0	0	0	0
ENSSSCG00000005430	chr1	247263264	247263730	450	Unspecified	protein_coding		GO:0003676;GO:0003723;GO:0017148;GO:0005737;GO:0003730;GO:1990904;GO:0005681;GO:0008266;GO:0048026;GO:0015934;GO:0070181;GO:0030371;GO:0009409;GO:0045727;GO:0043023;GO:0006417	18	13	12	9	13	14
[truncated: 24,137 more rows]

## Sheet: CPM_data
GeneId	Chromosome	Start	End	Length	GeneName	GeneBiotype	description	go_id	s_18p119	s_18p553	s_18p557	s_18p669	s_18p672	s_N3
[truncated: 11,642 more rows]
